# Supplementary material for: Base-Resolution Methylome of Retinal Pigment Epithelial Cells Used in the First Trial of Human Induced Pluripotent Stem Cell-Based Autologous Transplantation
Source: Stem Cell Reports. 2019 Sep 26;13(4):761–74. doi: 10.1016/j.stemcr.2019.08.014 (PMC6829753; doi:10.1016/j.stemcr.2019.08.014)
Supplement: Tables S1–S5. WGBS Statistics, GO Enrichment Analysis of ICs, List of Hyper-DMRs, List of Hypo-DMRs, and List of DEGs [file mmc2.xlsx]

## Sheet: Suppl Table List
Table S1: WGBS Statistics
Table S2: GO Enrichment Analysis of ICs
Table S3: List of Hyper-DMRs
Table S4: List of Hypo-DMRs
Table S5: List of DEGs

## Sheet: Table S1
Sample	Total number of reads	Average depth per strand	Average depth for cytosines per strand	Average depth for CpG's per strand	Bisulfite conversion rate (%)
Fibro1	903381311	14.6	15.9	16.7	99.3
Fibro2	1221171886	15.6	17.4	19.1	99.2
iPSC1	1367064363	17.2	19.3	23.1	99.2
iPSC2	1528057267	19.8	22.1	24.3	99.2
iRPE1	1328338548	20.8	22.9	26.6	99.1
iRPE2	1332950194	17.1	19.3	22.3	99.2
xRPE1	2069258958	11.6	12.8	15.1	99.2
xRPE2	1429632280	5.6	6.2	8.7	99.2
nRPE1	644982840	10.4	11.4	12.2	na
nRPE2	1457129451	19.2	21.6	24.8	99.2
nRPE3	1202887792	15.6	17.7	20.8	99.2
nRPE4	1230957334	15.9	18	21.1	99.2
cRPE1	1229102722	19.8	21.6	22.4	99.2
cRPE2	1279096289	16.7	18.5	20.3	99.2
cRPE3	1289273813	16.8	18.5	20.1	99.3
cRPE4	1280817216	16.6	18.4	20.1	99.3

## Sheet: Table S2
Genomic Feature	IC	Loadings	Methylation status in iRPEs	GO.ID	Term	pval	genesymbol
Promoter	IC12	≥5	Demethylated	GO:0007601	visual perception	0.00485	C2orf71,TRPM1,TYR
		≤−5	Methylated	GO:0060707	trophoblast giant cell differentiation	1.4e-05	MDFI,NR2F2,PRDM1
				GO:0045600	positive regulation of fat cell differentiation	6.4e-05	LMO3,WNT5B,ZBTB7C,ZFP36L1
				GO:0035019	somatic stem cell population maintenance	0.00019	DPPA4,PAX8,SALL4,TDGF1
				GO:0001893	maternal placenta development	0.00022	NODAL,NR2F2,PRDM1
				GO:0035115	embryonic forelimb morphogenesis	0.0003	MSX1,TBX5,TFAP2A
				GO:0001763	morphogenesis of a branching structure	0.00058	PAX8,PRDM1,TDGF1
				GO:0003281	ventricular septum development	0.00216	PRDM1,SALL4,TBX5
				GO:2000677	regulation of transcription regulatory region DNA binding	0.00289	MSX1,NSD1,ZBTB7C
				GO:0060349	bone morphogenesis	0.00457	CDX1,MSX1,TFAP2A
				GO:0048708	astrocyte differentiation	0.00971	CLCF1,PAX6,SOX6
	IC5	≥5	Demethylated	GO:0050911	detection of chemical stimulus involved in sensory perception of smell	0.006	OR14C36,OR2T35,OR5T2
		≤−5	Methylated	GO:0007156	homophilic cell adhesion via plasma membrane adhesion molecules	< 1e-30	CDH8,PCDHA11,PCDHA13,PCDHA2,PCDHA3,PCDHA5,PCDHA7,PCDHA8,PCDHB12,PCDHB14,PCDHB16,PCDHB3,PCDHB4,PCDHB6,PCDHB8,PCDHB9,PCDHGA11,PCDHGA12,PCDHGA2,PCDHGA3,PCDHGA5,PCDHGA6,PCDHGA7,PCDHGA8,PCDHGA9,PCDHGB3,PCDHGB5,PTPRT
				GO:0016339	calcium-dependent cell-cell adhesion via plasma membrane cell adhesion molecules	1.3e-08	PCDHB14,PCDHB16,PCDHB3,PCDHB4,PCDHB6,PCDHB9
				GO:0007416	synapse assembly	0.00015	PCDHB14,PCDHB16,PCDHB3,PCDHB4,PCDHB6,PCDHB9
				GO:0043046	DNA methylation involved in gamete generation	0.00016	MOV10L1,PLD6,TDRD5
CGI	IC14	≥5	Methylated	GO:0007156	homophilic cell adhesion via plasma membrane adhesion molecules	< 1e-30	PCDHA1,PCDHA2,PCDHA3,PCDHA4,PCDHA5,PCDHA6,PCDHA7,PCDHA8,PCDHB10,PCDHB11,PCDHB12,PCDHB13,PCDHB16,PCDHB4,PCDHB6,PCDHB9,PCDHGA1,PCDHGA10,PCDHGA11,PCDHGA2,PCDHGA3,PCDHGA4,PCDHGA5,PCDHGA6,PCDHGA7,PCDHGA8,PCDHGA9,PCDHGB1,PCDHGB2,PCDHGB3,PCDHGB4,PCDHGB5,PCDHGB6,PCDHGB7
				GO:0016339	calcium-dependent cell-cell adhesion via plasma membrane cell adhesion molecules	1.4e-12	PCDHB10,PCDHB11,PCDHB13,PCDHB16,PCDHB4,PCDHB6,PCDHB9,PCDHGB4
				GO:0007416	synapse assembly	7.7e-06	PCDHB10,PCDHB11,PCDHB13,PCDHB16,PCDHB4,PCDHB6,PCDHB9
	IC5	≥5	Demethylated	GO:0035023	regulation of Rho protein signal transduction	0.00121	ABR,MCF2L,VAV2
				GO:0030316	osteoclast differentiation	0.00688	EFNA2,FAM20C,SBNO2
		≤−5	Methylated	GO:0007156	homophilic cell adhesion via plasma membrane adhesion molecules	2e-25	PCDHGA1,PCDHGA10,PCDHGA11,PCDHGA12,PCDHGA2,PCDHGA3,PCDHGA4,PCDHGA5,PCDHGA6,PCDHGA7,PCDHGA8,PCDHGA9,PCDHGB1,PCDHGB2,PCDHGB3,PCDHGB4,PCDHGB5,PCDHGB6,PCDHGB7,PCDHGC3,PCDHGC4,PCDHGC5
				GO:0035115	embryonic forelimb morphogenesis	1.8e-08	MSX1,MSX2,OSR1,TBX3,TBX5,TFAP2A
				GO:0060021	palate development	4e-07	MSX1,OSR1,PRDM16,TBX2,TBX3,TFAP2A,WNT5A
				GO:0042733	embryonic digit morphogenesis	9.8e-07	MSX1,MSX2,OSR1,TBX2,TBX3,WNT5A
				GO:0045992	negative regulation of embryonic development	1.1e-05	GATA3,LFNG,TBX2,WNT5A
				GO:0009952	anterior/posterior pattern specification	1.4e-05	CRB2,FEZF2,HHEX,LFNG,MSX1,MSX2,NR2F2,OSR1,OTX1,TBX3,WNT5A
				GO:0035116	embryonic hindlimb morphogenesis	1.5e-05	MSX1,MSX2,OSR1,TBX3
				GO:0045836	positive regulation of meiotic nuclear division	2.5e-05	MSX1,MSX2,WNT5A
				GO:2001053	regulation of mesenchymal cell apoptotic process	2.9e-05	MSX1,MSX2,SOX9
				GO:0072189	ureter development	3.3e-05	GATA3,OSR1,SOX9
				GO:1901213	regulation of transcription from RNA polymerase II promoter involved in heart development	4.3e-05	MSX1,MSX2,TBX2
				GO:0048853	forebrain morphogenesis	5.5e-05	HHEX,OTX1,WNT5A
				GO:2000738	positive regulation of stem cell differentiation	6.8e-05	LTBP3,SOX9,TBX5
				GO:1905331	negative regulation of morphogenesis of an epithelium	0.0001	GATA3,TBX2,WNT5A
				GO:0048863	stem cell differentiation	0.00012	HHEX,LTBP3,MSX1,MSX2,OSR1,SOX9,TBX2,TBX5
				GO:0072079	nephron tubule formation	0.00014	GATA3,OSR1,SOX9
				GO:0060444	branching involved in mammary gland duct morphogenesis	0.00026	MSX2,TBX3,WNT5A
				GO:0001837	epithelial to mesenchymal transition	0.00029	CRB2,MSX1,MSX2,PAX3,SOX9,TBX5,WNT5A
				GO:0030857	negative regulation of epithelial cell differentiation	0.00032	MSX2,OSR1,SOX9,TBX3
				GO:0042472	inner ear morphogenesis	0.00036	GATA3,KCNQ4,OTX1,SOX9,TFAP2A,WNT5A
				GO:0003203	endocardial cushion morphogenesis	0.00058	MSX1,MSX2,SOX9,TBX2
				GO:0030513	positive regulation of BMP signaling pathway	0.00063	CRB2,MSX1,MSX2
				GO:2000648	positive regulation of stem cell proliferation	0.00107	LTBP3,NR2E1,TBX3
				GO:0045599	negative regulation of fat cell differentiation	0.00144	GATA3,MSX2,WNT5A
				GO:0010463	mesenchymal cell proliferation	0.00151	MSX1,OSR1,SOX9,WNT5A
				GO:0001709	cell fate determination	0.00155	FEZF2,GATA3,TBX2
				GO:0061311	cell surface receptor signaling pathway involved in heart development	0.0033	MSX1,MSX2,WNT5A
				GO:0001947	heart looping	0.0041	TBX2,TBX3,WNT5A
				GO:0016331	morphogenesis of embryonic epithelium	0.00431	GATA3,HHEX,OSR1,SOX9,TFAP2A,TRIM71,WNT5A
				GO:0045665	negative regulation of neuron differentiation	0.00473	FEZF2,NR2E1,NR2F1,SOX9,WNT5A
				GO:0051099	positive regulation of binding	0.00499	CTBP2,GATA3,LFNG,PON1,WNT5A
				GO:0060173	limb development	0.00527	MSX1,MSX2,NR2F2,OSR1,RAX,SOX9,TBX2,TBX3,TBX5,TFAP2A,WNT5A
				GO:0072171	mesonephric tubule morphogenesis	0.00536	GATA3,OSR1,SOX9
				GO:0001756	somitogenesis	0.00562	CRB2,LFNG,WNT5A
				GO:0071300	cellular response to retinoic acid	0.0061	OSR1,SOX9,WNT5A
				GO:0035019	somatic stem cell population maintenance	0.00661	NR2E1,PRDM16,SOX9
				GO:0060349	bone morphogenesis	0.00667	MSX1,MSX2,SOX9,TFAP2A
				GO:0007605	sensory perception of sound	0.00743	DNM1,KCNQ4,PAX3,TFAP2A
				GO:0071695	anatomical structure maturation	0.008	GATA3,LYL1,MSX2
				GO:0001701	in utero embryonic development	0.00816	GATA3,HHEX,MSX1,NOS3,NR2F2,TBX3
				GO:0003281	ventricular septum development	0.00846	GATA3,TBX3,TBX5,WNT5A
				GO:0022409	positive regulation of cell-cell adhesion	0.00997	DMTN,GATA3,HLX,WNT5A
Gene body	IC5	≤−5	Demethylated	GO:0050911	detection of chemical stimulus involved in sensory perception of smell	7.1e-12	OR14C36,OR1L1,OR2AK2,OR2G6,OR2T10,OR2T11,OR2T27,OR2T29,OR2T35,OR2T5,OR2T6,OR4F21,OR5T3
		≥5	Methylated	GO:0007156	homophilic cell adhesion via plasma membrane adhesion molecules	< 1e-30	PCDH7,PCDHA1,PCDHA10,PCDHA11,PCDHA12,PCDHA13,PCDHA2,PCDHA3,PCDHA4,PCDHA5,PCDHA6,PCDHA7,PCDHA8,PCDHA9,PCDHB10,PCDHB11,PCDHB12,PCDHB13,PCDHB14,PCDHB15,PCDHB16,PCDHB2,PCDHB3,PCDHB4,PCDHB5,PCDHB6,PCDHB7,PCDHB8,PCDHB9,PCDHGA1,PCDHGA10,PCDHGA11,PCDHGA12,PCDHGA2,PCDHGA3,PCDHGA4,PCDHGA5,PCDHGA6,PCDHGA7,PCDHGA8,PCDHGA9,PCDHGB1,PCDHGB2,PCDHGB3,PCDHGB4,PCDHGB5,PCDHGB6,PCDHGB7
				GO:0016339	calcium-dependent cell-cell adhesion via plasma membrane cell adhesion molecules	1.4e-19	PCDHB10,PCDHB11,PCDHB13,PCDHB14,PCDHB16,PCDHB2,PCDHB3,PCDHB4,PCDHB5,PCDHB6,PCDHB9,PCDHGB4
				GO:0007416	synapse assembly	1e-13	CBLN2,LRRTM1,PCDHB10,PCDHB11,PCDHB13,PCDHB14,PCDHB16,PCDHB2,PCDHB3,PCDHB4,PCDHB5,PCDHB6,PCDHB9
				GO:0051048	negative regulation of secretion	0.008	ADRA2A,UTS2R,WNK4

## Sheet: Table S3
Hyper-DMRs between iRPE1/2 and nRPE1–4									Hyper-DMRs between iRPE1and nRPE1/2
chr	start	end	q-value	#CpGs	Methylation level				chr	start	end	q-value	#CpGs	Methylation level
					mean iRPEs	mean nRPEs								iRPE	mean nRPEs
chr1	540749	540920	2.5e-08	22	0.91093	0.45621			chr1	713542	714543	3.3e-19	69	0.44976	0.025921
chr1	1397314	1398101	5.9e-10	30	0.80399	0.41967			chr1	1108771	1109781	0.005	51	0.60387	0.22529
chr1	1355774	1355965	0.00023	29	0.5823	0.15029			chr1	1355464	1355740	1.5e-13	49	0.34136	0.016763
chr1	1337536	1338283	5.3e-10	21	0.79435	0.2618			chr1	1167973	1168312	5.7e-11	53	0.89069	0.38885
chr1	1063716	1064536	3.4e-11	37	0.79672	0.43086			chr1	1534478	1534768	1.6e-06	28	0.79512	0.17857
chr1	1534478	1534768	2e-09	28	0.67272	0.17206			chr1	2490941	2492289	2.8e-14	51	0.90563	0.36719
chr1	1706503	1708010	0.0002	21	0.81334	0.33218			chr1	2542358	2542815	0.0011	24	0.84518	0.22096
chr1	1167976	1168312	2.1e-23	52	0.87661	0.36296			chr1	2559892	2560877	3.1e-26	89	0.60777	0.037188
chr1	1478907	1479623	1.2e-17	36	0.93127	0.62325			chr1	2573895	2574853	2.8e-28	88	0.5716	0.0091385
chr1	1825287	1826754	0.0032	28	0.50695	0.19545			chr1	2705874	2706931	4.6e-42	124	0.90626	0.096883
chr1	1093910	1094489	3.4e-13	26	0.77646	0.19894			chr1	2971021	2972061	0.0033	29	0.83706	0.40312
chr1	2198607	2199373	8e-11	28	0.77832	0.25329			chr1	3073249	3073977	2e-07	30	0.92245	0.35611
chr1	2488181	2489514	1.8e-20	39	0.72525	0.15111			chr1	3077632	3078511	1.2e-06	38	0.91488	0.29787
chr1	2542460	2542850	4.9e-10	24	0.71942	0.22843			chr1	2822491	2823030	0.00018	27	0.76741	0.097025
chr1	2490974	2492540	1.2e-31	51	0.90477	0.34168			chr1	3086203	3086690	0.00071	31	0.80986	0.32936
chr1	2559917	2560525	1.3e-20	58	0.40685	0.02955			chr1	3089543	3091439	0.0028	65	0.88638	0.44025
chr1	2573590	2574853	1.1e-56	96	0.36143	0.030869			chr1	3120573	3121844	0.0011	52	0.82223	0.52022
chr1	2705874	2706931	7.1e-88	124	0.92141	0.093521			chr1	3031893	3033089	0.00014	57	0.91366	0.47341
chr1	2904383	2905238	0.00067	29	0.67712	0.31902			chr1	3037784	3039210	1.2e-14	67	0.88127	0.46726
chr1	2971021	2972061	2.2e-15	29	0.86889	0.34114			chr1	3336412	3337155	0.00026	21	0.9385	0.38773
chr1	2945354	2945744	2.1e-07	21	0.75061	0.19212			chr1	2980506	2982281	0.00018	60	0.81932	0.27381
chr1	3077802	3078419	2.8e-12	27	0.92565	0.21439			chr1	2989467	2990717	1e-29	101	0.65234	0.099807
chr1	3072867	3073902	4e-18	31	0.92567	0.32867			chr1	2991731	2994896	0.00021	78	0.77195	0.40248
chr1	3090898	3091947	2.4e-15	27	0.92383	0.18683			chr1	2994900	2997472	8.5e-13	101	0.88049	0.29437
chr1	3120573	3121813	2.9e-12	50	0.82214	0.47767			chr1	3133528	3135733	7.2e-07	85	0.88867	0.47529
chr1	3100142	3100598	2.8e-05	24	0.79049	0.32503			chr1	3157153	3157837	4.4e-12	47	0.94551	0.18406
chr1	3263958	3265396	1.8e-10	37	0.84561	0.44119			chr1	3732969	3733567	1.3e-07	32	0.93128	0.45067
chr1	3282412	3283045	4.3e-15	37	0.75501	0.20495			chr1	4714007	4714799	5e-10	109	0.43686	0.064093
chr1	3190518	3192627	4.5e-07	66	0.91558	0.56238			chr1	4714800	4716020	1.9e-57	182	0.39668	0.01842
chr1	2822491	2823030	4.3e-14	27	0.80356	0.10036			chr1	5773588	5773748	0.0031	22	0.8987	0.5567
chr1	3031893	3033089	1.2e-14	57	0.93092	0.43508			chr1	6266548	6266959	4.7e-06	33	0.75295	0.1905
chr1	3038147	3039210	1.6e-28	55	0.90898	0.36162			chr1	6515749	6516134	6.4e-08	42	0.90514	0.50051
chr1	3041539	3042736	1.3e-10	57	0.84065	0.40839			chr1	6656372	6658617	2.9e-07	40	0.85116	0.32143
chr1	3135570	3136495	0.0019	44	0.62461	0.24613			chr1	7946096	7946908	0.0082	20	0.81796	0.19542
chr1	3157153	3157884	1.9e-26	49	0.92201	0.17283			chr1	7844649	7845396	1.2e-09	44	0.85576	0.2675
chr1	3649249	3649553	3.9e-06	27	0.60892	0.22814			chr1	9099324	9100031	3.9e-22	68	0.93326	0.59725
chr1	3732895	3733390	7.9e-16	27	0.93306	0.37841			chr1	11561341	11561901	3.8e-19	63	0.95126	0.47181
chr1	3774910	3775436	5.6e-07	27	0.83098	0.42442			chr1	11957900	11958953	0.00028	51	0.61776	0.24595
chr1	2975929	2978895	1.4e-05	49	0.85423	0.42659			chr1	12227263	12227825	1.7e-05	51	0.64278	0.18252
chr1	2979345	2979864	0.00057	41	0.59169	0.15504			chr1	12650611	12651705	0.00021	26	0.87377	0.28119
chr1	2979872	2980430	2.2e-07	54	0.55211	0.15301			chr1	12659818	12662887	0.0061	47	0.7499	0.31319
chr1	2980506	2984142	6.2e-64	115	0.81685	0.21932			chr1	845246	845847	1e-23	67	0.87613	0.058918
chr1	2994900	2997465	8.9e-31	100	0.90879	0.26444			chr1	16062360	16063239	0.00057	30	0.81161	0.26444
chr1	3010506	3011508	0.00018	39	0.91207	0.49383			chr1	16847208	16847643	1.5e-05	29	0.60843	0.15582
chr1	4714007	4716924	3.3e-235	347	0.5237	0.034732			chr1	17475631	17476162	3.3e-12	47	0.93743	0.15054
chr1	5773588	5773748	5.2e-11	22	0.92538	0.56521			chr1	17018683	17019507	1.1e-25	85	0.8157	0.16588
chr1	2058380	2059352	9.4e-07	41	0.78022	0.37164			chr1	19613887	19615158	2.3e-07	49	0.74125	0.2136
chr1	6062894	6063316	1.2e-07	20	0.83664	0.25871			chr1	19600222	19600874	6e-07	67	0.57515	0.24795
chr1	6266575	6266959	0.00015	29	0.61385	0.21128			chr1	20397976	20399445	0.0058	28	0.93985	0.36219
chr1	6698214	6699065	1.2e-11	25	0.93877	0.56145			chr1	20400096	20401540	0.001	28	0.87433	0.30495
chr1	6656372	6660060	2.6e-50	91	0.86835	0.29156			chr1	31654340	31654820	1.6e-09	40	0.43021	0.10916
chr1	7844649	7845396	7.3e-22	44	0.853	0.2566			chr1	32052492	32052797	1.1e-07	36	0.95937	0.60596
chr1	7946096	7946908	1.4e-09	20	0.83668	0.21061			chr1	32160384	32162490	5.9e-06	33	0.8667	0.35461
chr1	9099315	9099999	2.1e-48	67	0.93527	0.49414			chr1	32741019	32741484	1e-13	47	0.92943	0.20965
chr1	9187783	9188553	0.00038	24	0.46909	0.15588			chr1	32892184	32893150	6.5e-14	44	0.70313	0.056531
chr1	9384355	9384935	1.5e-08	23	0.90794	0.33199			chr1	33772669	33772987	8e-10	48	0.90818	0.17329
chr1	9777218	9778356	5e-09	31	0.74323	0.16999			chr1	35331262	35331587	3.7e-05	27	0.66082	0.17063
chr1	10785081	10785480	1.5e-05	20	0.74095	0.17324			chr1	35586331	35586736	9.9e-06	32	0.92755	0.18492
chr1	11039116	11040099	1.8e-10	24	0.82459	0.20241			chr1	36026259	36026844	2.2e-05	29	0.87834	0.2079
chr1	11561457	11561901	9.9e-37	54	0.95914	0.45601			chr1	38599562	38600348	5.2e-07	51	0.71748	0.30888
chr1	11708064	11708867	1.3e-07	27	0.78171	0.3894			chr1	40598380	40599001	1.8e-11	43	0.9238	0.13538
chr1	11958630	11958953	0.0005	21	0.60759	0.21286			chr1	41252723	41257943	3.8e-20	91	0.87073	0.42664
chr1	12227382	12227643	1.2e-07	28	0.61798	0.15765			chr1	41847919	41848375	5.6e-21	67	0.5334	0.086585
chr1	12578872	12580203	0.00012	30	0.72648	0.24129			chr1	43250679	43251331	7.5e-15	52	0.91455	0.10245
chr1	12650611	12651705	7.2e-14	26	0.88465	0.27006			chr1	44031730	44031908	0.0091	21	0.54303	0.075578
chr1	12659818	12661885	9.3e-09	32	0.77392	0.32145			chr1	45792627	45793195	5.2e-15	67	0.5061	0.12356
chr1	12640154	12641720	1.6e-05	30	0.7967	0.32714			chr1	53789214	53790757	0.00015	24	0.93111	0.45707
chr1	12673212	12675008	7.8e-11	25	0.86466	0.28439			chr1	55266352	55266771	9.3e-09	46	0.73869	0.17802
chr1	14227610	14228568	3e-06	20	0.74885	0.2185			chr1	59042167	59042510	3.2e-09	42	0.65171	0.17336
chr1	14220086	14221138	2.2e-07	24	0.8777	0.35027			chr1	61913863	61915711	0.0041	30	0.86646	0.37206
chr1	16202378	16203019	1.1e-07	20	0.85992	0.32109			chr1	70879008	70880627	0.0086	42	0.85594	0.54645
chr1	845246	845847	9e-29	67	0.60307	0.058257			chr1	71512099	71512861	5.4e-17	54	0.84561	0.1744
chr1	16062360	16063239	1.4e-13	30	0.83097	0.26782			chr1	75590899	75593970	5.8e-30	92	0.87575	0.2363
chr1	16847208	16847643	1.6e-14	29	0.5101	0.14316			chr1	84326494	84327545	5.2e-06	41	0.64356	0.17306
chr1	17051539	17051729	1e-06	21	0.94577	0.64536			chr1	86081728	86082055	3.5e-12	41	0.96664	0.26343
chr1	17186111	17186590	3.2e-11	33	0.63227	0.31688			chr1	94583614	94586245	1.9e-05	37	0.85333	0.33908
chr1	17085590	17085849	3.3e-09	27	0.69069	0.24749			chr1	95585609	95588009	6.8e-05	38	0.87754	0.32441
chr1	17475631	17476162	1.8e-30	47	0.94769	0.13422			chr1	95698078	95699127	0.00015	21	0.79931	0.11014
chr1	18009489	18010535	4.5e-07	29	0.794	0.36198			chr1	98509737	98510632	0.0094	31	0.71193	0.22841
chr1	17018823	17019297	5e-30	52	0.79338	0.19218			chr1	106623404	106623891	8.2e-06	37	0.87686	0.35481
chr1	19029491	19030111	5.4e-11	22	0.85935	0.48739			chr1	108023089	108023497	4.8e-05	29	0.62062	0.26495
chr1	19600295	19600551	2.7e-05	26	0.56316	0.22795			chr1	110254485	110255145	1.9e-09	38	0.91406	0.29034
chr1	19613902	19615053	1.6e-19	33	0.8688	0.28222			chr1	110672713	110673374	8.4e-05	44	0.58073	0.13777
chr1	19393491	19394344	0.00049	21	0.68102	0.16651			chr1	111582902	111583335	0.0092	23	0.85559	0.34843
chr1	19635817	19637636	5.5e-06	27	0.84144	0.41723			chr1	111813432	111813826	3.5e-07	32	0.56609	0.079477
chr1	20397976	20399514	1e-14	29	0.94325	0.2953			chr1	112058094	112058975	7.8e-12	46	0.91786	0.37493
chr1	20400096	20401540	5e-13	28	0.8777	0.25437			chr1	113397197	113397936	5.9e-10	41	0.92632	0.49767
chr1	23003416	23003714	1.6e-07	26	0.6904	0.2993			chr1	113285660	113286284	1.5e-05	34	0.8315	0.30312
chr1	23702940	23704332	1.7e-08	27	0.81594	0.32628			chr1	113391623	113393002	2.2e-19	93	0.40437	0.096984
chr1	25240643	25241055	2e-11	26	0.67924	0.17298			chr1	115397373	115398448	0.00013	52	0.79076	0.35299
chr1	25056932	25057692	0.0097	20	0.49124	0.11754			chr1	116021564	116022152	1.8e-05	25	0.89577	0.17993
chr1	26095977	26096521	4.3e-09	28	0.88072	0.39817			chr1	120173981	120174718	4.2e-08	41	0.88629	0.15179
chr1	26233243	26233910	5.3e-07	30	0.46923	0.15283			chr1	120467398	120468590	0.00041	23	0.92835	0.56121
chr1	26796524	26797742	0.0034	22	0.70062	0.31128			chr1	120904068	120905707	1.5e-06	71	0.55048	0.091729
chr1	27192189	27192494	5.5e-05	20	0.68205	0.14682			chr1	120905754	120906438	1.3e-14	48	0.81783	0.12201
chr1	28975535	28976041	0.0049	20	0.55138	0.19135			chr1	145991417	145991832	0.00026	25	0.74492	0.097181
chr1	31280036	31280391	1.1e-10	35	0.57166	0.15128			chr1	146649514	146649842	0.00034	34	0.61083	0.2999
chr1	32052549	32052761	2.8e-13	25	0.95024	0.59428			chr1	146548221	146549240	4.1e-05	44	0.47164	0.16355
chr1	32160384	32162295	8.7e-18	31	0.89338	0.30427			chr1	147801094	147801751	1.3e-06	38	0.92552	0.45113
chr1	32219776	32220205	4e-08	20	0.91429	0.35873			chr1	148853975	148854822	2.1e-23	94	0.4665	0.12435
chr1	32741019	32741484	5.9e-31	47	0.91791	0.22242			chr1	149212239	149212522	0.0026	20	0.81077	0.21254
chr1	32892184	32893150	5.6e-31	44	0.75009	0.047826			chr1	149232969	149233550	4.3e-05	32	0.91058	0.5304
chr1	33241989	33242909	5.5e-05	24	0.93723	0.53772			chr1	149284425	149284974	2.8e-06	31	0.6822	0.2729
chr1	33799685	33800349	9.8e-07	22	0.56354	0.099186			chr1	149671991	149672557	1e-06	41	0.55236	0.10877
chr1	33772382	33772683	6.7e-08	45	0.55288	0.11621			chr1	149871515	149871865	0.0037	33	0.70918	0.20682
chr1	33772686	33772987	6.2e-25	43	0.86292	0.15477			chr1	150522265	150523901	7.9e-09	45	0.7754	0.18986
chr1	35331262	35331587	0.00087	27	0.51724	0.15825			chr1	154475268	154475698	5.5e-06	56	0.66131	0.25712
chr1	35442367	35442506	5.2e-08	23	0.93757	0.61214			chr1	154841321	154842309	6.4e-05	32	0.47538	0.12707
chr1	35586331	35586736	7.9e-16	32	0.86425	0.19345			chr1	156877744	156878634	1.7e-19	70	0.89763	0.33136
chr1	36026259	36026844	1e-15	29	0.89715	0.18686			chr1	157164555	157164851	0.0084	31	0.64198	0.16542
chr1	36559378	36560669	1.4e-09	20	0.92847	0.44527			chr1	157948304	157949084	1.4e-06	37	0.88699	0.49588
chr1	38227109	38227620	1.5e-24	56	0.85294	0.472			chr1	161049387	161049728	3.4e-06	34	0.92355	0.48737
chr1	38494823	38495387	7.3e-05	24	0.56211	0.16784			chr1	161575607	161576113	1.1e-14	51	0.73056	0.13455
chr1	38599725	38600348	8.5e-09	32	0.61565	0.25153			chr1	169429424	169430257	1e-08	40	0.56918	0.091211
chr1	39407120	39408054	5.3e-07	21	0.72104	0.14275			chr1	174025685	174026435	4.5e-05	35	0.875	0.45166
chr1	39762633	39763560	0.00028	20	0.82681	0.32188			chr1	175474252	175474641	0.00018	22	0.89067	0.51998
chr1	40598380	40599001	6.1e-23	43	0.91357	0.12851			chr1	175568250	175568918	1.3e-15	48	0.93031	0.14821
chr1	41234271	41236195	2e-05	21	0.89556	0.44643			chr1	178455799	178456385	5.8e-10	54	0.86138	0.18005
chr1	41267097	41268130	1.6e-10	41	0.4881	0.1309			chr1	179560668	179561217	6.7e-15	53	0.83213	0.049943
chr1	41253138	41257953	2.1e-38	85	0.8752	0.41496			chr1	180922378	180923623	5.7e-31	97	0.84175	0.07829
chr1	41262145	41265948	0.0097	46	0.6897	0.36787			chr1	181451311	181451561	6.6e-06	30	0.77999	0.18368
chr1	43250679	43251331	8.8e-34	52	0.88632	0.11142			chr1	182025869	182026385	9.5e-10	56	0.83331	0.39316
chr1	43204129	43205629	7.1e-15	41	0.83187	0.38497			chr1	182921883	182922260	2.4e-10	44	0.96755	0.19173
chr1	43913907	43914559	0.00045	20	0.85069	0.3815			chr1	196866177	196867044	9.8e-06	31	0.58517	0.16745
chr1	44031730	44031908	6.9e-11	21	0.63791	0.066865			chr1	200010269	200011301	1.3e-05	46	0.57453	0.21786
chr1	45125314	45126505	2e-09	30	0.83348	0.27014			chr1	200842317	200842675	2.2e-15	49	0.73912	0.086018
chr1	45115767	45116514	1.9e-09	26	0.75713	0.25044			chr1	200982960	200984773	0.0001	43	0.76962	0.22795
chr1	48043997	48044893	0.005	21	0.62602	0.18335			chr1	201252664	201253647	2.5e-26	82	0.92813	0.28696
chr1	48935456	48936694	5e-06	23	0.80961	0.22755			chr1	202101945	202103024	2.1e-05	26	0.86095	0.2728
chr1	53759385	53762951	4.3e-15	57	0.82002	0.43653			chr1	203275926	203276944	0.00028	25	0.73654	0.19929
chr1	53789214	53790757	1.6e-13	24	0.94523	0.38606			chr1	204345793	204346817	0.0011	27	0.86754	0.41786
chr1	54823686	54824801	0.00028	21	0.91041	0.41523			chr1	205239335	205240647	9.7e-05	31	0.90491	0.36176
chr1	55023304	55025383	4.8e-06	28	0.82557	0.41143			chr1	207842500	207843441	1.4e-18	64	0.57262	0.080263
chr1	55048239	55049239	9.3e-06	22	0.87669	0.45263			chr1	207993845	207994835	0.00074	24	0.95356	0.22071
chr1	54953039	54953547	2.1e-08	21	0.73545	0.081561			chr1	207995153	207997189	7.2e-19	55	0.89283	0.1868
chr1	55266352	55266771	7.2e-17	46	0.66499	0.17967			chr1	208040202	208041822	6.5e-06	33	0.81916	0.1428
chr1	59042167	59042510	1.8e-14	42	0.4943	0.16356			chr1	223566564	223567224	4.5e-17	60	0.64362	0.20543
chr1	61913863	61915711	5.6e-11	30	0.86125	0.36983			chr1	227748543	227749248	7e-15	61	0.93417	0.19989
chr1	68897000	68899761	1.7e-05	27	0.85392	0.40205			chr1	228246372	228247196	1.4e-21	72	0.62304	0.13336
chr1	68910132	68912686	6.5e-13	29	0.89859	0.33292			chr1	228291453	228293071	0.00092	39	0.81935	0.45778
chr1	70879008	70880377	7.4e-10	37	0.84601	0.47253			chr1	228400068	228400513	3.3e-05	60	0.71898	0.40642
chr1	71512099	71512861	1.1e-38	54	0.8774	0.16881			chr1	228659023	228659383	0.0018	24	0.92936	0.58577
chr1	75590899	75594592	2.9e-72	110	0.87901	0.24359			chr1	228345964	228346695	4e-23	86	0.66202	0.21401
chr1	84326494	84326803	7.5e-16	26	0.45331	0.075797			chr1	229568652	229568895	0.00016	27	0.53542	0.11828
chr1	86081679	86082067	1.9e-33	48	0.96054	0.27716			chr1	231299187	231299805	8.6e-11	67	0.46206	0.15015
chr1	89664215	89664619	9.7e-09	20	0.88306	0.4168			chr1	234492592	234492893	0.0003	26	0.93276	0.37284
chr1	94583614	94586245	8.9e-15	37	0.83161	0.31067			chr1	236045452	236047034	0.0052	22	0.77567	0.14934
chr1	94999915	95002199	7.6e-11	29	0.90033	0.33758			chr1	243264847	243265220	3.3e-09	39	0.94086	0.35076
chr1	95698078	95699097	2.9e-10	20	0.69886	0.097049			chr1	245851115	245851942	6.6e-14	80	0.78265	0.29179
chr1	98509737	98510632	2e-09	31	0.71431	0.22538			chr1	247694082	247694531	2.1e-13	49	0.95326	0.37487
chr1	106623404	106623891	3.7e-20	37	0.88735	0.37246			chr1	247681337	247681950	1.1e-20	68	0.94498	0.46445
chr1	108023082	108023497	2.2e-16	30	0.73647	0.28009			chr1	248100510	248100922	0.0021	23	0.7889	0.13229
chr1	110008172	110008814	5.8e-05	21	0.71252	0.27694			chr10	415241	416353	6.2e-05	39	0.78225	0.34491
chr1	110254602	110255145	3.6e-13	35	0.79245	0.35757			chr10	560053	561041	3.8e-09	34	0.9145	0.40798
chr1	110168237	110168804	5.2e-05	20	0.8564	0.53391			chr10	1405257	1405850	2.9e-23	81	0.96702	0.51159
chr1	110672713	110673403	3.1e-13	46	0.58781	0.17015			chr10	1774643	1775389	0.0004	25	0.9171	0.58888
chr1	111216575	111216779	1.4e-07	24	0.77309	0.32324			chr10	1767233	1767780	0.0019	22	0.87317	0.43969
chr1	111582896	111583232	3.3e-07	24	0.87648	0.41081			chr10	679051	679473	0.0057	27	0.88878	0.51678
chr1	111813312	111814338	4e-32	55	0.72253	0.11219			chr10	2543859	2544080	0.0088	24	0.93424	0.54541
chr1	112058283	112058559	2.5e-06	23	0.71365	0.28481			chr10	5701922	5703296	0.0036	27	0.83622	0.26862
chr1	113285629	113286284	2.2e-12	34	0.85265	0.35654			chr10	11784551	11785305	2e-14	66	0.63494	0.16013
chr1	113397197	113397663	7e-23	38	0.92706	0.47146			chr10	13200385	13200651	0.0036	27	0.90674	0.50682
chr1	113391757	113393034	1.6e-53	87	0.39835	0.03917			chr10	14013008	14013561	0.0025	20	0.82014	0.2883
chr1	113424140	113425979	1e-08	37	0.81023	0.41997			chr10	23492250	23493438	0.00083	34	0.50319	0.17449
chr1	114697163	114698567	1.2e-09	49	0.53521	0.18979			chr10	26726986	26727401	0.0034	30	0.56892	0.18282
chr1	115397582	115398175	4.8e-16	33	0.71761	0.20685			chr10	27235083	27235726	1.3e-05	27	0.93261	0.48952
chr1	116021564	116022152	5.4e-16	25	0.91128	0.21618			chr10	27702284	27703377	8.6e-24	77	0.93342	0.38528
chr1	120173981	120174538	3.3e-21	36	0.77782	0.12189			chr10	35896564	35897279	2.2e-22	72	0.87349	0.19735
chr1	120905011	120906438	3.1e-48	71	0.74787	0.083685			chr10	38644954	38645870	6.8e-13	54	0.67225	0.16012
chr1	121138101	121138272	1.4e-10	27	0.49567	0.19204			chr10	38691435	38691847	3.8e-12	42	0.82197	0.053551
chr1	145991417	145991804	3.8e-11	24	0.68249	0.10395			chr10	38691848	38692485	3.8e-09	71	0.66719	0.09158
chr1	146649514	146649851	4.8e-13	35	0.62153	0.30423			chr10	42672873	42673248	8.2e-12	49	0.80621	0.24337
chr1	147801416	147801907	2e-16	28	0.9515	0.63123			chr10	42737581	42738853	1.3e-38	139	0.87165	0.29475
chr1	148902154	148902536	8.7e-16	34	0.50018	0.14009			chr10	42971102	42971982	2.7e-12	56	0.46427	0.075529
chr1	149162218	149162547	0.0038	23	0.71993	0.3865			chr10	43846146	43846624	1.4e-12	42	0.92858	0.2043
chr1	149169676	149170534	8e-09	40	0.58503	0.21907			chr10	43905001	43905609	4.4e-08	41	0.71134	0.16609
chr1	149212149	149213131	2.8e-24	45	0.78127	0.28772			chr10	45471970	45474169	5.1e-05	41	0.84439	0.4876
chr1	149232969	149233550	2.2e-12	32	0.88794	0.57162			chr10	45694273	45694677	3e-07	28	0.9357	0.53052
chr1	149284425	149285105	2.5e-19	34	0.66574	0.27679			chr10	45922953	45923603	1.4e-12	49	0.93495	0.45516
chr1	149671953	149672557	3.1e-06	42	0.45735	0.10273			chr10	46095940	46096864	3.1e-09	48	0.59226	0.25907
chr1	149871515	149871871	8.2e-11	34	0.68195	0.20898			chr10	49673013	49673757	0.00013	27	0.7355	0.25068
chr1	150522265	150523901	1.9e-20	45	0.77211	0.18152			chr10	49863535	49863973	3.2e-07	29	0.85775	0.071434
chr1	150971021	150971934	4.3e-05	24	0.88592	0.49388			chr10	50976486	50977136	1.7e-18	74	0.62284	0.082889
chr1	151803151	151804335	0.00028	20	0.7242	0.27547			chr10	50819996	50820803	4.6e-12	53	0.67782	0.083563
chr1	152161660	152161913	7.1e-12	27	0.79062	0.16074			chr10	51784150	51785117	5.7e-12	44	0.90051	0.22767
chr1	154475268	154475698	1.7e-17	56	0.61158	0.23398			chr10	60086737	60087111	0.0035	25	0.66045	0.17625
chr1	154979935	154981841	3.5e-06	33	0.83192	0.42647			chr10	72014995	72015557	0.00036	59	0.89983	0.58722
chr1	156119377	156120587	8.1e-10	29	0.70497	0.15311			chr10	72167938	72168436	0.005	21	0.86053	0.27527
chr1	156374935	156376559	0.0027	21	0.84596	0.43161			chr10	73136801	73137561	3.9e-06	48	0.67855	0.13458
chr1	156387315	156389117	8.7e-08	25	0.83755	0.37524			chr10	81034244	81034928	2.2e-05	29	0.85999	0.28437
chr1	156369904	156370646	5.9e-11	26	0.91701	0.49199			chr10	81742514	81743377	5.7e-08	40	0.93811	0.49739
chr1	156877744	156878678	1.1e-44	72	0.90925	0.33917			chr10	83633820	83634983	3.5e-45	142	0.49659	0.014537
chr1	157164600	157164871	7.5e-15	26	0.61258	0.12289			chr10	86007353	86009467	7.6e-08	39	0.92863	0.33427
chr1	157248533	157249632	3.9e-08	45	0.83718	0.50949			chr10	86019432	86024060	1.6e-13	54	0.87785	0.36278
chr1	157948525	157948893	5.6e-08	22	0.79354	0.40978			chr10	86010657	86016735	2.3e-20	88	0.89105	0.3877
chr1	161049346	161049736	1.3e-15	38	0.89883	0.53083			chr10	88022830	88023234	1.7e-06	30	0.86461	0.19206
chr1	161575607	161576290	8.3e-25	53	0.67042	0.18239			chr10	88702481	88702734	3.7e-06	32	0.9509	0.51767
chr1	169429424	169430257	1.2e-09	40	0.4424	0.092197			chr10	89167414	89168111	0.00026	29	0.89582	0.4552
chr1	170499953	170500616	2.9e-08	26	0.78321	0.16994			chr10	93998360	93999202	0.0074	21	0.74317	0.15085
chr1	174025685	174026435	9.2e-15	35	0.89381	0.48632			chr10	97849480	97850300	6.6e-12	49	0.52865	0.045435
chr1	175474252	175474641	1.3e-13	22	0.90788	0.50159			chr10	99526654	99528557	8e-05	41	0.85276	0.34907
chr1	175568250	175568918	2.5e-18	48	0.71315	0.15237			chr10	102322160	102322838	6.8e-15	51	0.88339	0.22407
chr1	178455799	178456385	2.1e-25	54	0.76328	0.19318			chr10	102381094	102381806	1.5e-08	43	0.78616	0.16281
chr1	179560818	179561321	2.7e-18	46	0.56995	0.063758			chr10	103070201	103070660	9.9e-05	26	0.86306	0.18987
chr1	180921638	180923611	1.1e-27	109	0.59955	0.12536			chr10	105232996	105233425	3.8e-06	33	0.9419	0.62303
chr1	180875846	180877415	3.7e-13	30	0.83435	0.27515			chr10	104406972	104409212	1.1e-06	44	0.6757	0.12035
chr1	181451311	181451561	2.3e-09	30	0.63657	0.19371			chr10	112837918	112838363	1.4e-12	50	0.77827	0.21319
chr1	182025869	182026274	4.3e-11	39	0.75211	0.41375			chr10	119292548	119294339	9.7e-12	75	0.65879	0.30029
chr1	182353160	182354196	1.4e-07	26	0.94035	0.59367			chr10	123350864	123352606	0.00078	35	0.83961	0.33622
chr1	182921709	182922389	1.2e-46	70	0.97433	0.27643			chr10	124578055	124578442	5.1e-13	44	0.93483	0.31124
chr1	196866177	196867044	3.5e-16	31	0.66266	0.22564			chr10	125034342	125034945	4.9e-05	30	0.69898	0.10615
chr1	200010269	200011339	2.1e-14	47	0.53088	0.20289			chr10	124222478	124222995	0.00015	26	0.6757	0.070763
chr1	200950229	200951495	1.3e-08	21	0.92232	0.48178			chr10	125649796	125650765	0.0077	21	0.64432	0.20383
chr1	200842317	200842798	9.4e-39	54	0.64337	0.086008			chr10	126773350	126774181	0.00056	26	0.83405	0.25788
chr1	200982960	200984773	4.3e-14	43	0.77239	0.21774			chr10	131264926	131265101	0.00052	22	0.79958	0.12579
chr1	201252664	201253740	7.2e-59	85	0.92843	0.23214			chr10	132099423	132100019	8.4e-07	36	0.83402	0.47376
chr1	202098773	202100557	0.00034	32	0.6871	0.30037			chr10	133251494	133252542	2.2e-08	52	0.74259	0.24508
chr1	202101945	202103024	9.5e-15	26	0.88418	0.28281			chr10	133108951	133111109	4.5e-94	251	0.89464	0.031249
chr1	203275926	203276944	4.5e-13	25	0.74652	0.15284			chr10	133892308	133892598	0.00054	21	0.82924	0.25832
chr1	204345793	204346796	3.2e-10	26	0.87736	0.38224			chr10	134043538	134044258	4.8e-08	37	0.80914	0.24561
chr1	205225779	205227039	0.00082	26	0.68871	0.28787			chr10	134597752	134598618	1.1e-40	113	0.81888	0.086033
chr1	205239236	205240647	2.5e-19	35	0.92131	0.35194			chr10	135140281	135140930	0.0012	25	0.83172	0.36772
chr1	207240146	207241796	1.7e-07	21	0.89416	0.38443			chr10	135259504	135260360	2e-15	73	0.87944	0.46111
chr1	207842512	207843441	3.7e-41	62	0.60123	0.076421			chr10	135333844	135334122	8.3e-05	22	0.5745	0.077069
chr1	207981170	207981971	2.5e-11	20	0.90491	0.19487			chr10	135379027	135379308	0.00048	31	0.91426	0.43043
chr1	207993845	207994835	3.2e-14	24	0.95632	0.21552			chr10	135341993	135343118	4.4e-11	77	0.46219	0.13351
chr1	207995153	207997189	2.1e-39	55	0.90129	0.16272			chr10	135451412	135451866	0.0047	33	0.76372	0.2467
chr1	207986327	207988606	2.4e-11	28	0.90042	0.41187			chr10	135278696	135279147	3.8e-15	53	0.82473	0.32933
chr1	207989688	207991677	3.6e-09	29	0.90291	0.4049			chr10	135044656	135045207	3.4e-14	50	0.80016	0.074356
chr1	208040202	208041822	3.9e-16	33	0.81509	0.14408			chr11	316097	316867	7.4e-13	62	0.88862	0.33205
chr1	208375575	208377188	3.4e-07	21	0.89957	0.30607			chr11	396654	397534	4.8e-18	64	0.90973	0.5128
chr1	211657632	211659226	0.0014	23	0.78363	0.38278			chr11	278983	280022	1.9e-32	102	0.70058	0.10438
chr1	211908712	211909976	1.9e-08	26	0.73198	0.23298			chr11	420216	420736	1.7e-12	52	0.92681	0.52589
chr1	226112362	226112644	0.00078	20	0.65765	0.19377			chr11	504057	504544	2e-09	48	0.58245	0.15603
chr1	227748543	227749248	1.9e-37	61	0.94729	0.21128			chr11	721390	722272	1.2e-06	45	0.90282	0.59253
chr1	227973866	227975075	4e-14	49	0.83754	0.51153			chr11	614520	614883	0.00036	20	0.92362	0.33162
chr1	228246372	228247392	6.5e-49	75	0.63255	0.12317			chr11	624399	625880	0.002	58	0.80377	0.46103
chr1	228291469	228291835	4.7e-06	21	0.8541	0.34415			chr11	1768056	1769292	1.1e-13	56	0.93082	0.38986
chr1	228659025	228659383	1.4e-08	23	0.93454	0.58274			chr11	1772090	1774603	4.8e-05	58	0.82821	0.35942
chr1	228345944	228346767	4.9e-46	94	0.60797	0.21595			chr11	1778410	1781619	3.2e-27	100	0.89784	0.42755
chr1	229568658	229568903	1.7e-10	27	0.46288	0.11853			chr11	2187645	2188046	4.7e-09	44	0.64827	0.14643
chr1	231299064	231299805	2.4e-35	81	0.61532	0.15115			chr11	1577815	1578271	6.3e-17	71	0.9125	0.53104
chr1	234492429	234493259	3.2e-18	37	0.87446	0.46666			chr11	2484361	2485221	0.0014	32	0.86319	0.52378
chr1	236045452	236047034	1.5e-11	22	0.82406	0.13512			chr11	2571373	2571833	0.0052	25	0.87833	0.4537
chr1	236313699	236315030	5.2e-07	31	0.78283	0.37173			chr11	2291724	2292512	1.8e-27	93	0.4064	0.027791
chr1	242537880	242539704	1.6e-11	27	0.90615	0.42626			chr11	2890368	2890793	3.4e-08	45	0.59099	0.17639
chr1	243264841	243265250	7.5e-12	42	0.80519	0.36404			chr11	2930321	2931058	1.6e-23	75	0.9303	0.29439
chr1	244216862	244217801	2.6e-05	28	0.76753	0.35673			chr11	3144679	3145147	0.0078	22	0.90446	0.50569
chr1	244394739	244395495	1.9e-08	27	0.72622	0.27527			chr11	7540649	7541184	0.0011	22	0.92407	0.29729
chr1	244924568	244925004	0.0051	21	0.82697	0.48169			chr11	8227933	8228305	0.0058	22	0.88818	0.31804
chr1	245851201	245851849	3.6e-36	63	0.77475	0.2207			chr11	8290577	8291524	4e-05	28	0.82854	0.14822
chr1	247694082	247694498	1.4e-27	45	0.94605	0.36562			chr11	17757645	17758463	1.8e-27	79	0.8726	0.095588
chr1	247681337	247682002	1.2e-48	69	0.95124	0.46197			chr11	18230619	18231058	2.3e-09	36	0.89295	0.30821
chr1	248020330	248021515	1.1e-18	122	0.40402	0.04456			chr11	18416186	18416876	4.3e-13	51	0.33862	0.034065
chr1	248100510	248100831	1.7e-11	22	0.77024	0.10098			chr11	18477279	18477691	2.7e-07	35	0.93633	0.575
chr10	466646	467501	1.1e-07	20	0.8966	0.41184			chr11	20625861	20627983	1.5e-22	82	0.52713	0.072263
chr10	415241	416353	1.7e-14	39	0.79676	0.34673			chr11	34652278	34653790	0.0081	21	0.87024	0.29865
chr10	560053	561041	2e-21	34	0.91763	0.39325			chr11	45182531	45183658	0.00044	27	0.76391	0.20083
chr10	1068489	1069053	1.6e-08	20	0.83196	0.34954			chr11	45671761	45672029	7.2e-05	31	0.96238	0.46177
chr10	1405305	1405850	1.5e-50	76	0.96453	0.41704			chr11	45882113	45883708	0.0046	29	0.89945	0.38112
chr10	1405855	1406162	2.6e-09	33	0.96816	0.60101			chr11	47235708	47236276	1e-06	27	0.54117	0.050301
chr10	679051	680144	2.5e-09	42	0.79569	0.4501			chr11	47611294	47612120	1.6e-26	124	0.82032	0.25337
chr10	695557	696418	0.0023	30	0.70728	0.2961			chr11	47448513	47448831	0.0043	27	0.76989	0.23517
chr10	1767233	1767830	3.2e-10	25	0.86703	0.46295			chr11	49069940	49070308	2.9e-07	33	0.87476	0.36095
chr10	1778427	1780263	3.2e-17	111	0.39655	0.051223			chr11	49229793	49230036	2.2e-06	30	0.5489	0.086977
chr10	2543512	2544120	2.2e-24	59	0.91593	0.60149			chr11	49579860	49580543	9.6e-12	46	0.76254	0.087549
chr10	5698720	5704858	2.1e-41	98	0.82332	0.32095			chr11	49582285	49583249	1.3e-10	44	0.6775	0.13584
chr10	6205499	6206203	1.2e-48	85	0.40199	0.008579			chr11	49873567	49873864	0.0084	29	0.86664	0.48156
chr10	6264670	6265414	0.0011	26	0.91889	0.57585			chr11	49913510	49914047	1.3e-10	43	0.86935	0.34478
chr10	6619464	6620778	6e-05	23	0.6997	0.24404			chr11	55640323	55640809	1.2e-10	50	0.87307	0.28424
chr10	6249281	6251196	2e-09	33	0.86195	0.43744			chr11	58830078	58830626	1.5e-07	36	0.90783	0.38378
chr10	11047367	11048882	1.4e-05	20	0.79193	0.31126			chr11	61723611	61726196	5.2e-10	50	0.87265	0.39839
chr10	11784484	11785305	3.2e-35	74	0.57043	0.13719			chr11	61544727	61545076	8.7e-06	34	0.75031	0.17128
chr10	13200418	13200651	2.9e-09	25	0.8943	0.52618			chr11	61727405	61730880	1.3e-08	48	0.89613	0.43123
chr10	12397882	12398635	2.8e-06	22	0.81463	0.34039			chr11	62455312	62455849	2.4e-13	50	0.912	0.30101
chr10	13759910	13760453	1.3e-09	22	0.87806	0.48943			chr11	62775517	62779244	8.2e-05	50	0.8596	0.51956
chr10	13862620	13863318	3.8e-05	21	0.79889	0.37139			chr11	62788308	62788948	0.0046	23	0.87163	0.25482
chr10	14013008	14013561	6e-11	20	0.84778	0.26018			chr11	62780279	62782872	6e-06	41	0.92214	0.43833
chr10	14051409	14052083	1.7e-10	24	0.9097	0.45894			chr11	63655086	63656434	0.00079	27	0.73732	0.14987
chr10	15125760	15127166	4.9e-07	30	0.77776	0.30691			chr11	63868806	63869449	0.00019	23	0.8273	0.32053
chr10	15295916	15296972	4.9e-05	22	0.84068	0.39777			chr11	64375275	64376017	8.8e-10	46	0.90715	0.49225
chr10	15354083	15356190	5.3e-09	46	0.83111	0.44336			chr11	64127458	64127876	2.4e-07	31	0.86968	0.28317
chr10	21783074	21783547	3.8e-05	30	0.77016	0.35165			chr11	64739208	64739716	3.9e-12	44	0.80897	0.081036
chr10	24551321	24552543	1.1e-05	21	0.91711	0.53847			chr11	64814768	64815842	0.006	65	0.68273	0.31536
chr10	24672201	24673034	0.0012	20	0.7378	0.23426			chr11	65380508	65381164	0.00012	37	0.78292	0.23187
chr10	27235114	27235726	5.8e-15	26	0.92768	0.46761			chr11	66335610	66336371	1.2e-25	75	0.66214	0.042141
chr10	27702348	27703377	4.4e-36	74	0.85922	0.44911			chr11	66473241	66474081	0.0019	22	0.94124	0.42583
chr10	28969791	28971331	4e-07	26	0.76996	0.25822			chr11	66650105	66650816	2e-05	30	0.80906	0.32041
chr10	29214023	29214546	5.4e-08	33	0.78587	0.37776			chr11	67652805	67654313	8.7e-06	40	0.69542	0.23204
chr10	30419054	30419750	1.1e-05	21	0.82983	0.37866			chr11	68636360	68638119	1.7e-06	49	0.75744	0.33343
chr10	35896653	35897251	2.7e-37	63	0.7474	0.1436			chr11	68607241	68608178	0.0058	33	0.66108	0.12607
chr10	38644954	38645870	8.5e-12	48	0.54015	0.14019			chr11	70266921	70267821	7.7e-06	28	0.87156	0.321
chr10	38691435	38691714	6.2e-16	30	0.53245	0.036163			chr11	70851500	70852146	0.0011	22	0.92988	0.43599
chr10	38691718	38692485	1.2e-12	83	0.41535	0.060557			chr11	75139128	75139816	7.6e-13	43	0.9056	0.24064
chr10	38893427	38893987	2.8e-15	57	0.86337	0.48149			chr11	76505527	76507190	8.7e-08	46	0.88332	0.43826
chr10	42672580	42672859	1.4e-27	42	0.87553	0.087758			chr11	76751164	76751574	7.4e-09	52	0.88921	0.45438
chr10	42644900	42645800	4e-24	94	0.82702	0.52163			chr11	76848265	76849472	1e-19	76	0.72433	0.18746
chr10	42737581	42738853	3.9e-86	139	0.90183	0.29228			chr11	77907223	77907716	1.1e-20	73	0.96786	0.44546
chr10	42970975	42972002	1.4e-31	62	0.59562	0.10761			chr11	69476918	69477655	2.5e-05	24	0.90688	0.25019
chr10	43392883	43393323	1.1e-06	20	0.65416	0.22562			chr11	85393497	85394123	2.2e-08	39	0.90967	0.31872
chr10	43446759	43447118	3.9e-05	21	0.61932	0.15716			chr11	85645665	85646079	1.9e-11	38	0.96262	0.3817
chr10	43846112	43846624	2.8e-29	44	0.93448	0.20764			chr11	89520611	89521096	0.0015	39	0.71537	0.23504
chr10	43905001	43905609	5.7e-24	40	0.76875	0.16071			chr11	89597237	89597774	4.6e-12	48	0.79115	0.07306
chr10	44184729	44185097	0.0002	23	0.81933	0.35519			chr11	89786629	89787020	2.7e-07	36	0.93464	0.37761
chr10	45471970	45474169	1.5e-16	41	0.86856	0.41677			chr11	94770502	94771192	1.7e-25	72	0.94947	0.21547
chr10	45455557	45458134	2.2e-07	32	0.79784	0.30556			chr11	96072042	96073357	0.0012	20	0.88636	0.32555
chr10	45694185	45694638	8.2e-21	31	0.94438	0.49584			chr11	109292568	109293640	2e-12	58	0.42803	0.042948
chr10	45922953	45923603	3.4e-29	49	0.94657	0.4712			chr11	109294156	109294982	0.00016	56	0.68917	0.13494
chr10	46095758	46096864	3.1e-25	50	0.6326	0.23648			chr11	111783219	111783640	0.0039	27	0.81499	0.13201
chr10	48155383	48156369	0.00014	20	0.81473	0.27175			chr11	116577578	116578529	3.2e-15	52	0.75958	0.18027
chr10	49673013	49673757	1.9e-13	27	0.74454	0.2332			chr11	118842318	118842737	5.4e-09	35	0.94416	0.44141
chr10	49863535	49863973	8.8e-20	29	0.87612	0.062522			chr11	119214468	119216873	2.2e-09	47	0.89065	0.25666
chr10	50819996	50820876	3.3e-28	55	0.57196	0.081479			chr11	121566559	121567649	0.0006	25	0.66262	0.12824
chr10	50976513	50977136	4.1e-32	71	0.46722	0.078156			chr11	122427207	122428034	1.4e-11	42	0.79613	0.41034
chr10	51784362	51784992	3.1e-24	35	0.91887	0.18535			chr11	125756893	125757347	3e-08	31	0.89905	0.27789
chr10	52322790	52323319	0.00019	20	0.94138	0.55394			chr11	126197344	126198678	6.5e-10	42	0.87762	0.32691
chr10	60086737	60087111	1.2e-06	25	0.52783	0.18087			chr11	126265593	126266241	0.0017	22	0.87988	0.30262
chr10	62491438	62492373	1.9e-05	22	0.75989	0.25908			chr11	126244253	126245110	0.00027	29	0.8451	0.29465
chr10	63627178	63627828	3.8e-27	49	0.84246	0.37461			chr11	126226888	126229043	6.5e-05	39	0.66448	0.17368
chr10	71254336	71254868	4.1e-05	23	0.71877	0.25498			chr11	128321316	128322092	0.00061	35	0.86873	0.39912
chr10	72015217	72015557	1e-13	38	0.9112	0.532			chr11	131240659	131242043	3.3e-05	36	0.4872	0.13962
chr10	72167938	72168436	8.5e-10	21	0.85381	0.24138			chr11	134341147	134341698	0.00015	27	0.87004	0.27695
chr10	73136801	73137184	3.4e-12	24	0.77244	0.2203			chr12	213692	214226	2.3e-10	43	0.92384	0.6006
chr10	73137189	73138167	9.6e-07	30	0.55505	0.18574			chr12	362312	363729	0.0011	28	0.84762	0.32499
chr10	73593477	73594871	9e-06	28	0.83625	0.52139			chr12	365385	366821	0.0012	23	0.93411	0.33922
chr10	73816985	73817755	5.2e-06	21	0.86742	0.40413			chr12	1973784	1974324	3.3e-12	50	0.95002	0.55516
chr10	77794877	77796064	1.9e-06	27	0.79098	0.34074			chr12	1929330	1929885	0.0045	31	0.61091	0.14128
chr10	80673479	80673849	4e-05	22	0.76033	0.30909			chr12	2017033	2017510	0.00022	42	0.90373	0.58481
chr10	81034244	81035288	3.3e-16	35	0.84565	0.33191			chr12	3238984	3239921	1.5e-05	28	0.89041	0.28898
chr10	81742514	81743362	4.6e-21	39	0.94406	0.54575			chr12	5020527	5020865	9.1e-10	38	0.93796	0.23954
chr10	81894738	81897998	3.3e-18	55	0.80615	0.29736			chr12	6493109	6493415	9.1e-06	30	0.48533	0.035375
chr10	83633402	83634987	1.7e-85	148	0.40755	0.024764			chr12	6729870	6730051	1.4e-05	27	0.87429	0.21273
chr10	83635134	83636374	1.5e-23	85	0.41914	0.014724			chr12	7792391	7792628	0.0059	26	0.73306	0.3984
chr10	86007353	86009467	2.9e-21	39	0.93724	0.27762			chr12	8068312	8068763	1.7e-06	29	0.92936	0.26307
chr10	86019432	86024060	2.5e-33	54	0.89833	0.3121			chr12	9392684	9393068	0.00016	27	0.79825	0.30212
chr10	86010946	86016735	7.5e-44	85	0.89886	0.33353			chr12	13080192	13081012	0.0012	27	0.92015	0.52186
chr10	88022830	88023234	4.4e-17	30	0.82253	0.20195			chr12	32543828	32544134	1.3e-06	37	0.70876	0.38638
chr10	88702481	88702734	5.1e-18	32	0.94094	0.46126			chr12	33590615	33591664	1.2e-05	35	0.79414	0.19429
chr10	95516390	95518976	1.9e-07	46	0.71666	0.2686			chr12	34260746	34261388	8.7e-21	72	0.88379	0.17168
chr10	97174637	97175715	5.1e-07	32	0.75795	0.33589			chr12	34371627	34371903	9.5e-07	28	0.82719	0.17663
chr10	97849480	97850322	1.5e-27	50	0.47961	0.062936			chr12	38532040	38532495	0.0022	31	0.72267	0.18105
chr10	99526654	99528557	2.9e-17	41	0.88005	0.29224			chr12	39538383	39539044	3.8e-12	59	0.8127	0.23669
chr10	99528882	99530191	2.2e-06	22	0.82703	0.30717			chr12	43965757	43965966	0.0015	25	0.94313	0.46195
chr10	102322160	102322838	1.3e-33	51	0.87614	0.19173			chr12	46004831	46005168	0.00028	21	0.93416	0.22623
chr10	102381094	102381806	5.8e-18	43	0.68035	0.15234			chr12	46384854	46385440	1.1e-06	36	0.75519	0.061909
chr10	103070201	103070660	1.8e-12	26	0.78468	0.19784			chr12	49689328	49691210	2.5e-31	149	0.70515	0.15545
chr10	103325957	103326392	4.6e-07	24	0.73162	0.28081			chr12	50015687	50016281	1.6e-08	32	0.73128	0.046583
chr10	105232974	105233425	1.2e-20	35	0.9458	0.61306			chr12	53611471	53613583	3e-20	62	0.76679	0.076346
chr10	105344647	105344831	5.3e-18	28	0.80681	0.13943			chr12	56115515	56117782	3.9e-06	54	0.7721	0.28508
chr10	104406972	104409212	1.1e-15	44	0.66979	0.11657			chr12	64215499	64215989	4.8e-12	45	0.9669	0.17824
chr10	112837633	112838641	8.4e-65	121	0.58366	0.11804			chr12	66275402	66276363	0.00012	31	0.60372	0.11228
chr10	114780680	114782180	1.6e-09	24	0.87925	0.34379			chr12	75600951	75601277	3.7e-05	26	0.73821	0.12022
chr10	118926351	118927115	1.6e-09	30	0.53386	0.21211			chr12	80104550	80105044	4.8e-07	36	0.95079	0.61808
chr10	121171707	121172130	1.7e-08	21	0.8428	0.11499			chr12	80793984	80794826	0.00021	30	0.9362	0.16324
chr10	121303366	121304227	6e-05	21	0.47465	0.11215			chr12	80906872	80907426	8.6e-05	25	0.91195	0.54212
chr10	121578107	121578311	2.8e-12	27	0.79412	0.45543			chr12	81110526	81111004	3.8e-05	31	0.96676	0.60535
chr10	123350864	123352606	1e-13	35	0.85798	0.30067			chr12	86658226	86658935	4.9e-06	32	0.68044	0.14405
chr10	123367451	123368084	0.00097	21	0.64247	0.17968			chr12	101110150	101110555	3.4e-05	26	0.86299	0.27841
chr10	123898320	123899376	0.0012	21	0.62608	0.20313			chr12	104696623	104697589	1.9e-10	47	0.52656	0.068651
chr10	124578084	124578442	7.7e-30	43	0.94268	0.36954			chr12	104697594	104698566	0.001	47	0.85592	0.42815
chr10	124222552	124222995	7.3e-12	22	0.74203	0.067888			chr12	108238791	108239816	5.2e-18	61	0.91806	0.14347
chr10	125034342	125034945	1e-13	30	0.59263	0.11635			chr12	110268740	110270625	0.00035	33	0.84827	0.31122
chr10	125649011	125650747	1.8e-11	28	0.6776	0.23114			chr12	110152752	110154626	3.3e-07	52	0.81148	0.33612
chr10	125789706	125790494	4.6e-05	21	0.80536	0.38997			chr12	113957254	113958205	2e-07	48	0.44503	0.082687
chr10	126278192	126278694	1.6e-12	26	0.9141	0.25457			chr12	115173268	115174846	2.9e-32	105	0.9119	0.10781
chr10	126411850	126413122	0.0011	23	0.63031	0.19436			chr12	120538444	120538950	0.0014	26	0.61729	0.16168
chr10	126773350	126774507	5.3e-13	31	0.81851	0.2331			chr12	120788356	120789215	0.00029	26	0.91235	0.38899
chr10	126427842	126429823	8e-08	39	0.74896	0.2851			chr12	121678175	121679030	3.5e-08	46	0.86306	0.33932
chr10	126841660	126843710	5e-05	33	0.60073	0.20606			chr12	124844142	124844761	0.0012	23	0.8287	0.17432
chr10	126832801	126833873	2.4e-05	22	0.63857	0.18654			chr12	124871274	124873174	1.8e-13	61	0.72072	0.19023
chr10	127407268	127407697	1.2e-09	23	0.5507	0.12181			chr12	126346122	126346441	5.5e-07	35	0.83002	0.27993
chr10	127462355	127462933	7.7e-43	65	0.96374	0.65451			chr12	126467907	126469484	2.6e-14	60	0.71439	0.066382
chr10	126690267	126691311	2.4e-08	35	0.78786	0.37019			chr12	126675422	126676257	2.3e-20	63	0.83103	0.080211
chr10	127924029	127924867	9e-06	21	0.81235	0.36104			chr12	127210815	127211630	8.6e-24	77	0.86362	0.02616
chr10	131005672	131006230	4.8e-07	25	0.78078	0.30391			chr12	127630511	127631067	4.9e-23	69	0.87649	0.11275
chr10	131264948	131265101	3.4e-12	21	0.79009	0.11013			chr12	127650672	127650877	3.2e-10	34	0.80914	0.01641
chr10	131697082	131697411	8.9e-14	31	0.88149	0.48061			chr12	127765173	127765514	0.0017	36	0.73314	0.13666
chr10	131927238	131927599	1.2e-06	28	0.79281	0.34064			chr12	127939946	127940727	2.6e-21	75	0.80858	0.056157
chr10	132099423	132100133	5e-21	43	0.85675	0.4868			chr12	128674999	128675639	0.00069	27	0.78558	0.14551
chr10	133251494	133252542	6.8e-22	52	0.767	0.26704			chr12	128850293	128850739	0.0021	23	0.77099	0.21722
chr10	133108847	133111109	1.2e-189	252	0.9053	0.030829			chr12	128751041	128751632	0.00018	55	0.84744	0.046509
chr10	133558711	133559058	1.6e-09	20	0.40655	0.059952			chr12	128751691	128753150	1.2e-45	148	0.88307	0.019897
chr10	133892308	133892598	1.2e-10	21	0.83377	0.29337			chr12	129337977	129338939	1.4e-40	119	0.87638	0.03854
chr10	134043538	134044258	1.1e-19	37	0.83188	0.28978			chr12	129307633	129309254	1.8e-55	154	0.84883	0.02727
chr10	134310550	134311093	3.6e-05	25	0.73216	0.30545			chr12	130526786	130527277	2.9e-08	39	0.87007	0.031776
chr10	134106369	134107051	1.9e-05	30	0.79612	0.48257			chr12	130387550	130389010	1e-51	162	0.87838	0.024228
chr10	134692976	134693243	0.0087	25	0.67225	0.27792			chr12	130498323	130499277	5.4e-09	46	0.65886	0.092218
chr10	135138334	135138879	6.4e-08	28	0.56	0.1344			chr12	130823352	130824100	2e-28	81	0.91429	0.12119
chr10	135140234	135140837	9.1e-11	24	0.84165	0.35684			chr12	130645547	130646305	2.2e-22	67	0.74478	0.046489
chr10	135150134	135150275	5.1e-09	24	0.6395	0.14169			chr12	130646329	130648071	6.3e-15	196	0.82801	0.029236
chr10	135259504	135260354	2e-39	72	0.86043	0.43843			chr12	131302999	131303518	3.7e-05	38	0.8268	0.22055
chr10	135333844	135334122	1.9e-12	22	0.49069	0.074515			chr12	133186770	133187558	2.5e-05	38	0.83384	0.24823
chr10	135278696	135279147	6.3e-27	53	0.73775	0.31121			chr12	132682403	132682944	9e-06	36	0.88362	0.52276
chr10	135379027	135379308	3.7e-15	31	0.93019	0.39707			chr12	133196187	133196750	1.6e-05	35	0.59458	0.18752
chr10	135341904	135343634	5.3e-56	115	0.48688	0.14721			chr12	132864937	132865880	3.8e-09	45	0.87943	0.54836
chr10	135451448	135451866	1.8e-08	29	0.68411	0.20682			chr12	133812247	133812992	2.6e-23	87	0.913	0.42524
chr10	134597752	134598691	3e-20	121	0.47384	0.084215			chr12	133102363	133102589	0.00014	22	0.92192	0.30853
chr10	135044780	135045207	3.5e-19	31	0.82292	0.088095			chr13	19918877	19919220	6.3e-07	35	0.81307	0.21119
chr11	316060	316907	1.1e-36	68	0.82895	0.35584			chr13	20139013	20139322	3.8e-05	27	0.72656	0.12866
chr11	396715	397534	3.6e-26	60	0.82121	0.42725			chr13	20716224	20716728	6.6e-15	54	0.94592	0.1905
chr11	424966	425252	1.4e-11	30	0.90308	0.40292			chr13	20751344	20751677	7.9e-09	37	0.9461	0.27542
chr11	420216	420736	4.6e-29	52	0.93755	0.53719			chr13	21893007	21893537	1.8e-10	44	0.9053	0.38007
chr11	278911	280743	3.6e-58	193	0.52538	0.074162			chr13	23411770	23413084	1.9e-12	51	0.88756	0.16586
chr11	280755	281720	3.1e-66	89	0.88209	0.098873			chr13	25670023	25670434	6.1e-11	42	0.80931	0.21659
chr11	976451	977081	9.6e-08	21	0.81442	0.21799			chr13	25874994	25875436	2.3e-05	34	0.86627	0.17715
chr11	624399	625190	5.5e-17	38	0.85458	0.40221			chr13	26586394	26587177	4.2e-10	47	0.77778	0.24858
chr11	1297498	1298014	2.1e-07	22	0.86692	0.31844			chr13	36044247	36046685	1.8e-32	111	0.69705	0.097613
chr11	1768949	1769632	8.5e-34	51	0.89879	0.21855			chr13	36048891	36053433	2.9e-59	171	0.72974	0.11214
chr11	1772110	1774603	1.7e-15	57	0.85329	0.34983			chr13	47126022	47126812	0.0055	24	0.82067	0.30394
chr11	1778410	1781830	1.4e-62	108	0.89155	0.38136			chr13	48894960	48895762	1.1e-09	42	0.9528	0.60118
chr11	1548037	1548803	4.8e-09	27	0.87801	0.52509			chr13	52769060	52770026	5.2e-13	59	0.57934	0.10251
chr11	793895	794482	9.6e-08	20	0.87766	0.30535			chr13	53507830	53508370	0.0012	23	0.89679	0.54769
chr11	1891951	1892375	4.7e-09	34	0.85197	0.50158			chr13	53774675	53775014	2e-08	39	0.86832	0.31174
chr11	1577815	1578271	5.8e-27	71	0.8617	0.52354			chr13	53419987	53420376	3.2e-12	49	0.5174	0.051827
chr11	2187645	2188048	3.8e-10	45	0.58628	0.21615			chr13	60841653	60842367	4.5e-05	26	0.80876	0.47894
chr11	2571373	2571833	2.9e-12	25	0.89961	0.4555			chr13	81228816	81229364	5.8e-09	36	0.94175	0.37808
chr11	2291971	2293211	5e-61	105	0.51517	0.085136			chr13	99122559	99124713	0.00018	32	0.91217	0.52384
chr11	2961570	2962561	0.0028	20	0.78529	0.35368			chr13	99119209	99121458	3.3e-06	43	0.87429	0.40963
chr11	2930366	2931048	7.4e-14	72	0.69452	0.27436			chr13	99125843	99128161	5.9e-09	64	0.81615	0.42015
chr11	3144679	3145147	6.8e-10	22	0.91448	0.57301			chr13	99131435	99134830	0.00052	42	0.77837	0.35797
chr11	2153764	2154386	0.0015	30	0.74448	0.44251			chr13	100035884	100037070	0.0098	25	0.89683	0.45901
chr11	3534472	3536153	3.9e-12	38	0.76142	0.30693			chr13	102104572	102105440	0.0012	21	0.91647	0.3195
chr11	7540649	7541184	8.6e-13	22	0.94211	0.26983			chr13	108517799	108518603	0.0047	44	0.44794	0.066568
chr11	8227933	8228305	5.2e-11	22	0.88475	0.29263			chr13	109792714	109793543	4.1e-38	105	0.90059	0.14059
chr11	8280726	8282344	3.8e-07	33	0.90698	0.60145			chr13	110521733	110522455	7e-08	37	0.95321	0.46531
chr11	8290577	8291524	2.8e-17	28	0.83707	0.12709			chr13	111464794	111465264	3.4e-07	32	0.88332	0.13481
chr11	17757645	17758285	2.9e-56	78	0.83085	0.086774			chr13	111465324	111465570	0.0079	32	0.96339	0.35607
chr11	18230619	18231058	1e-21	36	0.91531	0.34614			chr13	112063550	112063927	2.9e-07	32	0.925	0.41351
chr11	20624928	20627983	3.2e-39	94	0.38799	0.080076			chr13	112626649	112627803	6.9e-05	43	0.75818	0.36241
chr11	34652278	34653790	1.1e-09	21	0.88415	0.31172			chr13	112984848	112985729	4.2e-27	79	0.89996	0.094696
chr11	40313883	40316116	5.2e-09	77	0.43963	0.065337			chr13	112725595	112726370	0.00032	28	0.77577	0.28609
chr11	41480258	41482151	1.3e-10	37	0.4323	0.094969			chr13	113784250	113784701	1.7e-14	49	0.92738	0.52149
chr11	45182531	45183658	1.1e-13	27	0.76533	0.17612			chr13	114087113	114088022	0.0044	38	0.83791	0.50283
chr11	45671761	45672029	9.4e-16	31	0.96356	0.49657			chr13	114965185	114965367	3.4e-06	34	0.83086	0.30064
chr11	45882113	45883708	1.5e-12	28	0.91649	0.36826			chr14	21191573	21192141	5.7e-11	43	0.94239	0.53629
chr11	45869877	45873034	2.8e-10	31	0.80649	0.26608			chr14	21269531	21271877	1.4e-10	43	0.89398	0.33662
chr11	47235708	47236236	1.3e-14	26	0.4289	0.050466			chr14	24045062	24045265	0.00042	34	0.68851	0.33341
chr11	47611746	47612120	1.2e-28	62	0.697	0.20986			chr14	24438473	24439240	2.8e-12	51	0.62963	0.045057
chr11	47448513	47448831	3.3e-09	27	0.75447	0.27986			chr14	24641512	24642480	2.2e-14	49	0.86138	0.15387
chr11	49229646	49230226	3.3e-30	47	0.5262	0.064241			chr14	24785388	24785904	5.5e-19	58	0.9157	0.22439
chr11	49069940	49070672	1.1e-36	63	0.86231	0.36218			chr14	24779792	24780593	1.8e-24	81	0.76764	0.10256
chr11	49579860	49580543	3.7e-30	46	0.76534	0.075445			chr14	29229498	29232482	4.4e-09	62	0.59446	0.26063
chr11	49582285	49583249	2.5e-27	44	0.72528	0.11715			chr14	34269147	34269990	1.1e-23	99	0.94228	0.54859
chr11	49873384	49873960	4.3e-13	48	0.85134	0.51859			chr14	36294517	36294938	0.0013	28	0.89646	0.40355
chr11	49913510	49914060	9.4e-30	47	0.87703	0.31973			chr14	38071017	38072665	1e-14	57	0.78762	0.20914
chr11	55640323	55640673	7.5e-25	36	0.90246	0.1944			chr14	38678954	38679774	8.5e-17	65	0.40081	0.0625
chr11	58598200	58598703	3.4e-09	31	0.85644	0.46909			chr14	45381235	45381760	3.5e-15	65	0.49903	0.098058
chr11	58830078	58830610	1.1e-19	34	0.9111	0.36412			chr14	54416410	54417561	0.0003	30	0.80422	0.31416
chr11	61256010	61256596	4.1e-05	20	0.5339	0.11925			chr14	54413445	54413734	3.2e-07	39	0.36906	0.037371
chr11	61717876	61719452	1.1e-08	24	0.78866	0.27845			chr14	57260878	57261325	5.4e-05	36	0.81385	0.35846
chr11	61723611	61727035	1.2e-24	57	0.83647	0.30802			chr14	65068368	65068667	3.5e-09	37	0.96632	0.42755
chr11	61601741	61602905	0.00012	22	0.82144	0.40088			chr14	65008157	65009472	4.7e-39	113	0.96344	0.18342
chr11	61544727	61545076	1.8e-17	34	0.77612	0.15071			chr14	73712300	73713099	3.5e-09	65	0.60065	0.2442
chr11	61879862	61880310	1.8e-08	21	0.52278	0.089291			chr14	73736416	73737177	3.8e-12	48	0.76749	0.072871
chr11	61727405	61730880	1.2e-24	48	0.90417	0.3714			chr14	76045313	76046248	1.3e-05	35	0.69131	0.16017
chr11	62212113	62213141	5.7e-10	22	0.76513	0.22417			chr14	76050297	76053049	3.9e-11	56	0.91279	0.40904
chr11	62455312	62455858	4.4e-33	51	0.89091	0.28713			chr14	76566582	76567383	0.0012	28	0.88029	0.43489
chr11	62671358	62672454	5.4e-06	26	0.88587	0.4482			chr14	78107755	78108833	1.5e-14	51	0.90668	0.25373
chr11	62780290	62782872	7e-22	40	0.94494	0.35847			chr14	92411743	92413471	0.0007	30	0.65795	0.16357
chr11	62788308	62788792	4.6e-08	20	0.86253	0.19474			chr14	93697716	93698416	2.3e-06	31	0.91567	0.2518
chr11	62775517	62779244	6.1e-16	50	0.87141	0.49401			chr14	93464762	93465844	0.00014	27	0.93034	0.47323
chr11	63655086	63656434	1.5e-11	27	0.75941	0.14271			chr14	93419300	93420008	0.00041	27	0.94645	0.59921
chr11	63868806	63869449	1.5e-13	23	0.87405	0.34997			chr14	95330801	95331330	6.8e-07	33	0.86811	0.41761
chr11	64127458	64127901	1.9e-21	32	0.86639	0.24621			chr14	96180388	96180970	8.9e-10	48	0.88387	0.30099
chr11	64739086	64739916	1.3e-41	74	0.81759	0.1795			chr14	96890204	96890711	1.6e-07	34	0.79626	0.1225
chr11	64814947	64815242	0.0013	21	0.65042	0.31138			chr14	100203729	100204575	2.4e-06	39	0.80241	0.18758
chr11	65246368	65247417	1.9e-10	33	0.52169	0.19522			chr14	100760193	100761470	0.00054	21	0.88998	0.29295
chr11	65478786	65479190	5.5e-08	23	0.65441	0.091919			chr14	101157569	101158449	6.5e-10	36	0.86317	0.38497
chr11	65376904	65380257	8.5e-05	46	0.76184	0.4199			chr14	101924475	101924959	4e-08	37	0.34885	0.026328
chr11	65380508	65381164	9.8e-13	37	0.79299	0.24696			chr14	102028151	102028406	0.0034	27	0.87556	0.48256
chr11	65656925	65657776	0.00056	27	0.44132	0.13501			chr14	102906430	102907375	0.00087	21	0.92049	0.41776
chr11	66193477	66194055	4e-10	29	0.86472	0.51206			chr14	102989813	102990714	5.6e-05	36	0.86047	0.39318
chr11	66335585	66336416	1.8e-59	79	0.65819	0.041333			chr14	103740306	103740966	4.6e-16	58	0.73636	0.16403
chr11	66683189	66684484	9.7e-07	25	0.88755	0.50962			chr14	103569839	103571083	3.5e-32	98	0.84903	0.073334
chr11	66650105	66650734	5.3e-14	29	0.83441	0.30835			chr14	103979052	103979919	0.00014	25	0.76525	0.20331
chr11	67654837	67655828	2.7e-09	22	0.80084	0.23606			chr14	104394611	104394831	3.4e-09	37	0.96289	0.61083
chr11	67652805	67654514	1.6e-20	41	0.70388	0.20969			chr14	104004741	104005615	9.1e-06	33	0.82482	0.21981
chr11	68121630	68122393	4.5e-05	28	0.65908	0.23374			chr14	104550914	104552365	2.9e-14	98	0.64344	0.20277
chr11	68607241	68608041	3.6e-07	29	0.68756	0.13879			chr14	104668397	104668989	1.3e-05	29	0.83227	0.24994
chr11	70664692	70665403	1.6e-07	21	0.86112	0.46936			chr14	104174918	104175555	0.0037	24	0.92213	0.47326
chr11	70851500	70852146	1.2e-10	22	0.92792	0.41912			chr14	105361720	105362504	0.0013	25	0.9055	0.42374
chr11	70266921	70267764	3.4e-15	27	0.88542	0.27841			chr14	106025885	106026209	0.0019	26	0.78923	0.10023
chr11	70961500	70962066	9.4e-10	24	0.72675	0.20153			chr14	106146428	106146678	0.00019	24	0.75438	0.16146
chr11	71419903	71421082	0.00083	26	0.65939	0.28503			chr14	105992287	105992980	2.4e-20	70	0.38205	0.014349
chr11	69476918	69477655	1.7e-14	24	0.91172	0.24264			chr14	105992983	105995708	2.5e-20	252	0.63271	0.17488
chr11	72523792	72524772	0.00012	26	0.67953	0.2608			chr14	105934816	105935654	0.0013	24	0.84583	0.37629
chr11	73371617	73371977	0.00027	21	0.84094	0.38397			chr14	107252804	107253428	4.9e-08	57	0.83518	0.47757
chr11	73363764	73366277	1.2e-05	30	0.81742	0.41577			chr14	105952909	105953587	1.7e-06	51	0.34937	0.049091
chr11	75060674	75062147	0.0042	24	0.77239	0.3764			chr14	105953592	105954295	6.6e-18	70	0.45479	0.056962
chr11	75139128	75139954	1.2e-31	46	0.91453	0.21656			chr15	20149488	20150022	3.3e-10	60	0.88658	0.40605
chr11	76505527	76507190	8.8e-25	46	0.89275	0.39728			chr15	20500185	20500327	0.0016	33	0.90374	0.54608
chr11	76839768	76841346	0.00031	24	0.79619	0.38639			chr15	20981391	20981598	0.0016	24	0.86143	0.31795
chr11	76751187	76751574	8e-22	50	0.88875	0.44843			chr15	21083336	21083604	7.3e-06	28	0.89646	0.33086
chr11	76848265	76850236	2.4e-44	95	0.80218	0.20701			chr15	21987917	21988127	0.00018	27	0.88836	0.34859
chr11	77731847	77733817	0.0093	20	0.81865	0.39049			chr15	22094978	22095501	6.7e-12	61	0.87459	0.37925
chr11	77907223	77907716	5.2e-46	73	0.97392	0.39766			chr15	22545681	22545950	1.1e-07	48	0.92338	0.58203
chr11	82441870	82443479	0.0067	30	0.74119	0.39596			chr15	23158136	23158312	0.0011	23	0.3902	0.069537
chr11	85393497	85394123	8.1e-25	39	0.92506	0.26354			chr15	25123147	25123920	2.4e-09	43	0.71794	0.26518
chr11	85645714	85646066	1.5e-22	35	0.93619	0.37467			chr15	29034026	29034273	9.7e-05	26	0.60398	0.066014
chr11	89518920	89519634	5.6e-12	28	0.95771	0.52724			chr15	31451311	31453552	1.8e-05	49	0.84093	0.41856
chr11	89520643	89521096	1.9e-07	30	0.62743	0.20172			chr15	31516110	31516494	0.00016	22	0.81165	0.14426
chr11	89597211	89597874	5.6e-29	48	0.72959	0.095203			chr15	34787268	34788193	1.1e-23	73	0.91321	0.30011
chr11	89786629	89787020	2.7e-10	25	0.89791	0.46497			chr15	35086792	35087425	0.0025	35	0.92822	0.57506
chr11	94840846	94841587	2.2e-09	34	0.76741	0.34373			chr15	37179516	37180483	6.6e-06	45	0.54727	0.17479
chr11	94770502	94771192	9.4e-54	72	0.95786	0.22378			chr15	40268581	40269318	1.4e-14	64	0.71924	0.31141
chr11	96072042	96073357	3.3e-12	20	0.9059	0.29343			chr15	50975085	50977029	0.0035	37	0.82929	0.38701
chr11	111783308	111783640	2.5e-11	25	0.85153	0.15795			chr15	57025936	57026204	6.7e-05	24	0.8609	0.15628
chr11	116577897	116578381	2.2e-22	42	0.5998	0.12732			chr15	59156357	59158090	2.8e-14	78	0.6787	0.15368
chr11	117314616	117315061	0.0045	24	0.61693	0.24434			chr15	60285422	60285767	9.2e-05	27	0.76712	0.25854
chr11	118842379	118842737	8.8e-20	32	0.96263	0.43151			chr15	65116013	65116217	9.5e-05	26	0.80334	0.24414
chr11	119233210	119234392	3e-09	41	0.84695	0.46363			chr15	65347486	65349528	0.0047	31	0.90563	0.52905
chr11	119582345	119583541	0.00064	20	0.82986	0.39145			chr15	70385790	70387371	0.0067	22	0.86168	0.30047
chr11	119214468	119216873	1.4e-24	47	0.89556	0.24703			chr15	70767064	70767419	0.0003	25	0.92531	0.51204
chr11	121541188	121542654	1.7e-05	29	0.67527	0.22197			chr15	71507505	71508136	1.6e-11	45	0.93985	0.49784
chr11	121566559	121567649	1.4e-11	25	0.71271	0.12417			chr15	74490098	74491877	0.0001	31	0.9183	0.46562
chr11	122427361	122427959	3.7e-12	39	0.65531	0.33032			chr15	74890939	74891733	3e-06	36	0.76058	0.17564
chr11	122928692	122930594	1.6e-10	33	0.65891	0.23325			chr15	76484143	76484473	1.2e-08	35	0.93477	0.53049
chr11	123389532	123390930	0.006	22	0.67381	0.21772			chr15	79123155	79123687	1.7e-07	40	0.92773	0.61397
chr11	125109665	125110617	1e-07	21	0.82396	0.30134			chr15	83315351	83315977	0.0025	52	0.69082	0.25862
chr11	125756893	125757347	2.4e-19	31	0.882	0.25368			chr15	84047717	84048308	4.9e-09	34	0.83206	0.1862
chr11	126187540	126189377	0.0007	28	0.68486	0.26725			chr15	89284972	89285345	2e-05	30	0.91677	0.5496
chr11	126230963	126234057	4.2e-05	46	0.77468	0.37712			chr15	89759520	89760749	4.8e-11	42	0.93998	0.39764
chr11	126197344	126198678	1.6e-27	42	0.90458	0.32555			chr15	89752547	89756302	0.00066	51	0.85221	0.50607
chr11	126244253	126245110	1.8e-09	25	0.87785	0.3475			chr15	89960030	89960825	0.0062	36	0.67796	0.271
chr11	126290521	126291652	0.00078	24	0.72407	0.20714			chr15	90029699	90030353	2.7e-06	38	0.82331	0.2544
chr11	126207880	126209210	2.5e-05	20	0.8036	0.30391			chr15	90357201	90357912	9.7e-05	53	0.49454	0.18178
chr11	126226888	126229043	1.4e-16	39	0.68639	0.14068			chr15	91472948	91473917	1.4e-17	59	0.86121	0.15612
chr11	126278426	126282238	0.003	67	0.76501	0.45017			chr15	91503596	91504819	4.2e-06	30	0.91422	0.27856
chr11	128321261	128322092	1.3e-15	36	0.89174	0.32956			chr15	99408495	99409942	3.2e-17	59	0.93819	0.5135
chr11	131240659	131241788	6.9e-16	31	0.56807	0.10105			chr15	99548508	99548944	0.00068	27	0.87983	0.47823
chr11	133679630	133680429	4e-07	23	0.62394	0.16293			chr15	99648983	99651432	0.00012	44	0.867	0.36786
chr11	134215770	134216747	2.7e-08	22	0.88145	0.32418			chr15	101084782	101084972	0.0061	23	0.65922	0.2571
chr11	134341147	134341698	2.5e-14	27	0.85927	0.28502			chr15	101442100	101443327	3.8e-05	34	0.77807	0.19992
chr11	134402591	134402994	3.4e-05	20	0.85271	0.40473			chr15	101423302	101427464	2.9e-07	62	0.79408	0.48179
chr12	213813	214261	5.4e-21	38	0.92394	0.53173			chr16	60034	60530	0.00024	24	0.9535	0.49793
chr12	211046	212569	4.1e-08	27	0.84013	0.39535			chr16	857156	858089	8e-30	88	0.50081	0.080298
chr12	345217	346516	0.001	20	0.84483	0.52766			chr16	317382	318581	5.3e-05	40	0.89942	0.49647
chr12	322213	323801	2.1e-09	41	0.69837	0.25623			chr16	1115627	1116106	3.5e-14	49	0.91173	0.20718
chr12	365385	366821	4.4e-12	23	0.92719	0.28969			chr16	1311170	1311757	1.7e-09	42	0.67139	0.1584
chr12	362114	363729	6.8e-15	31	0.86089	0.28726			chr16	1040680	1041692	7.7e-12	47	0.89047	0.33127
chr12	562223	562579	2.3e-05	26	0.72349	0.26124			chr16	1139520	1140735	2.4e-09	58	0.8008	0.41566
chr12	339296	340573	0.0001	23	0.78476	0.30511			chr16	1661111	1661707	1.3e-12	45	0.56823	0.059997
chr12	1973784	1974324	1e-28	50	0.95664	0.58008			chr16	2042550	2042891	4e-10	43	0.70624	0.21877
chr12	2017033	2017417	2.1e-15	36	0.92992	0.57286			chr16	2391627	2392003	4.8e-08	38	0.72994	0.12586
chr12	2395193	2398915	0.0057	55	0.8322	0.51167			chr16	1820176	1820729	1.3e-05	34	0.70452	0.22367
chr12	3238984	3239896	6.3e-12	27	0.85967	0.30742			chr16	2714232	2715240	0.0061	23	0.86474	0.31941
chr12	3948002	3948532	5e-50	76	0.96816	0.66795			chr16	2834975	2835911	6.2e-12	81	0.56542	0.19632
chr12	5020501	5020886	6.4e-26	40	0.92089	0.24329			chr16	2902857	2903203	0.00033	35	0.88591	0.37834
chr12	6337796	6339272	6e-05	28	0.77718	0.34417			chr16	3079505	3079953	2.2e-17	53	0.92415	0.066978
chr12	6493109	6493384	8.7e-16	28	0.45447	0.028841			chr16	2975049	2975824	2.8e-05	39	0.7913	0.29369
chr12	6729870	6730051	2.3e-14	27	0.84818	0.20862			chr16	3209902	3210515	2.8e-10	39	0.91479	0.39756
chr12	7792391	7792896	2.2e-15	50	0.84623	0.48435			chr16	3304351	3304770	0.0054	37	0.82027	0.46655
chr12	8025330	8025898	3.6e-27	57	0.45449	0.099081			chr16	3345275	3345536	0.0031	26	0.94556	0.43468
chr12	8068169	8068763	8.6e-15	31	0.83656	0.25567			chr16	3242600	3242975	3.3e-05	31	0.90428	0.41351
chr12	8379909	8380472	2e-07	22	0.87226	0.52889			chr16	3463768	3464340	2.7e-06	28	0.88807	0.37893
chr12	8841460	8843316	3.5e-06	21	0.81624	0.33634			chr16	3414714	3415661	4.7e-15	54	0.86287	0.17198
chr12	9392776	9393068	8.5e-15	26	0.84141	0.28159			chr16	3550065	3550345	3e-08	34	0.92883	0.30312
chr12	12602145	12602874	1.7e-08	20	0.90376	0.21594			chr16	3022260	3024347	8.1e-05	42	0.86952	0.50174
chr12	13080192	13081012	1e-13	27	0.93835	0.50951			chr16	4161994	4163551	0.0051	30	0.76276	0.23699
chr12	19635380	19637174	0.00077	27	0.89637	0.58847			chr16	4431011	4431603	2.2e-10	43	0.92816	0.49131
chr12	26356991	26358338	8.5e-08	23	0.87872	0.35639			chr16	6068824	6070577	3.1e-50	148	0.87523	0.021169
chr12	32543828	32544176	1.1e-24	41	0.72931	0.33785			chr16	6532865	6533968	5e-30	89	0.81315	0.035046
chr12	33590959	33591664	2.7e-14	28	0.77395	0.13236			chr16	2240131	2241664	1.4e-10	56	0.86951	0.42885
chr12	34260746	34261505	4.7e-52	77	0.89359	0.15815			chr16	7352800	7354404	1.5e-15	70	0.35969	0.042604
chr12	34371627	34371903	2.6e-17	28	0.86074	0.15131			chr16	8619460	8620192	2.1e-07	44	0.86035	0.30674
chr12	34371939	34372565	1.4e-09	39	0.85343	0.46457			chr16	10274012	10274519	5.9e-10	39	0.91968	0.30451
chr12	38531987	38532495	5.4e-15	33	0.73302	0.17565			chr16	1210124	1210787	4.6e-12	50	0.83793	0.27215
chr12	39538383	39539044	5.1e-25	59	0.76519	0.23463			chr16	16243972	16244670	2.7e-06	29	0.83562	0.23811
chr12	43965680	43965977	2.2e-17	27	0.95084	0.47326			chr16	19872617	19874131	0.00017	32	0.85197	0.29438
chr12	46004821	46005168	5e-12	22	0.82173	0.25391			chr16	19896557	19897131	7.9e-11	43	0.93647	0.13128
chr12	46384854	46385440	9e-18	36	0.703	0.078346			chr16	20359607	20360310	7.1e-19	64	0.91835	0.174
chr12	47225772	47226453	0.0001	21	0.69916	0.25698			chr16	22435476	22436633	0.00023	31	0.91218	0.32197
chr12	48592310	48592784	3.7e-08	34	0.62151	0.22549			chr16	22959426	22960089	2e-06	37	0.71673	0.20531
chr12	49689328	49691210	4.4e-53	149	0.65453	0.14858			chr16	23555367	23556265	0.00025	24	0.91092	0.419
chr12	49691213	49692550	1.3e-07	43	0.5556	0.25364			chr16	25703539	25704437	1.7e-42	128	0.50426	0.018566
chr12	50015638	50016281	1.5e-18	33	0.63663	0.041074			chr16	27063162	27063832	0.0053	27	0.73769	0.28825
chr12	51236581	51237075	0.0015	32	0.71086	0.39416			chr16	28379130	28379710	1.4e-15	53	0.92264	0.18319
chr12	52994965	52995208	3.7e-10	27	0.61351	0.22819			chr16	28634328	28635053	6.5e-28	81	0.73615	0.068622
chr12	53611471	53613449	1.5e-39	58	0.7665	0.077772			chr16	28758057	28759003	3.9e-14	57	0.70606	0.22629
chr12	34500239	34500774	1.1e-09	36	0.84102	0.48144			chr16	28947542	28948216	0.0003	31	0.9077	0.31621
chr12	56115515	56117782	8.8e-25	54	0.80965	0.24147			chr16	30485348	30485810	3.9e-06	40	0.87109	0.40058
chr12	56119916	56120816	0.0014	20	0.59664	0.21465			chr16	30572377	30573145	6e-05	48	0.64723	0.21477
chr12	56694532	56695527	0.00016	26	0.774	0.35079			chr16	31341019	31341972	0.00045	45	0.67098	0.29873
chr12	64215559	64215942	2.1e-15	33	0.67201	0.13231			chr16	31438862	31439662	6.8e-21	84	0.76095	0.16279
chr12	66275402	66276363	2e-15	31	0.62546	0.12741			chr16	31154227	31154427	4e-05	27	0.78083	0.14969
chr12	70134982	70136781	9.2e-07	22	0.84154	0.32773			chr16	31830585	31831137	9.2e-12	53	0.8288	0.25653
chr12	71277947	71278855	9.8e-06	21	0.74315	0.31998			chr16	32199010	32199646	1.8e-08	62	0.8833	0.50756
chr12	75600951	75601277	1.2e-13	26	0.65816	0.1268			chr16	32213699	32214431	1.3e-09	64	0.84049	0.4915
chr12	80794087	80794826	3e-15	28	0.85028	0.17483			chr16	32127036	32127838	3.6e-29	100	0.86194	0.1378
chr12	80906701	80907474	2e-14	32	0.90455	0.55929			chr16	32096993	32097332	4.5e-07	39	0.84399	0.36736
chr12	81110604	81111004	3.3e-16	27	0.97019	0.61527			chr16	32321787	32321936	0.0012	31	0.95392	0.58782
chr12	86658232	86658935	7.4e-14	31	0.5673	0.15547			chr16	32360186	32360343	2.1e-05	33	0.93533	0.52178
chr12	96001483	96002756	0.0068	20	0.80528	0.3521			chr16	32662386	32662682	0.00021	40	0.88644	0.46309
chr12	101110150	101110555	2.3e-12	26	0.78121	0.29178			chr16	32822872	32823523	3.4e-21	83	0.878	0.38277
chr12	104696623	104697506	1.4e-11	39	0.52163	0.072512			chr16	33070179	33071267	8.6e-21	95	0.87462	0.38393
chr12	104697513	104697845	2.9e-17	32	0.68527	0.14067			chr16	33039596	33040104	1.1e-09	50	0.9114	0.45533
chr12	105616894	105619055	8.9e-09	28	0.90978	0.36164			chr16	33573473	33573705	0.0027	32	0.91883	0.58476
chr12	107038411	107039274	0.0089	25	0.64173	0.17451			chr16	33852624	33853142	3.4e-12	59	0.89163	0.39449
chr12	107348638	107348944	5.2e-06	22	0.85624	0.51725			chr16	33817361	33817943	7e-07	60	0.84905	0.47167
chr12	108238791	108239885	5.8e-22	66	0.6561	0.16547			chr16	46461370	46462091	6.3e-06	51	0.75314	0.39556
chr12	109876845	109878140	3.1e-11	26	0.87466	0.26564			chr16	46877959	46878520	5e-18	62	0.95577	0.40889
chr12	110211048	110211795	2.3e-07	24	0.73282	0.26953			chr16	50707414	50707970	1.4e-16	61	0.95513	0.42489
chr12	110265453	110266909	2.7e-08	27	0.81715	0.3576			chr16	53407042	53407660	3.8e-10	41	0.80138	0.17069
chr12	110260402	110261580	1.2e-09	25	0.81616	0.25924			chr16	56227430	56228188	0.0021	33	0.53046	0.14396
chr12	110268740	110270625	1e-14	33	0.8555	0.29284			chr16	57917573	57918319	0.001	45	0.61693	0.28585
chr12	110152870	110154626	2.4e-23	49	0.83633	0.29528			chr16	62068433	62071129	1.4e-60	170	0.83395	0.024026
chr12	111474449	111475241	0.0033	33	0.64277	0.31474			chr16	66612410	66613096	0.0042	38	0.57771	0.13818
chr12	115172958	115174846	1.1e-79	113	0.87992	0.13296			chr16	66969400	66969806	2.9e-07	30	0.81042	0.15045
chr12	114832509	114833497	3.5e-08	22	0.72316	0.2626			chr16	67682072	67682627	1.5e-17	57	0.90927	0.13786
chr12	117096137	117096937	6.6e-05	28	0.75242	0.24731			chr16	67682647	67683979	5.2e-07	83	0.80332	0.25525
chr12	117772663	117773378	0.0024	21	0.66083	0.21236			chr16	67688067	67689083	1.1e-05	47	0.84704	0.5316
chr12	118569191	118570098	6.1e-08	27	0.77982	0.30413			chr16	68002825	68003724	1.2e-08	52	0.72604	0.13208
chr12	119621774	119624590	6.9e-08	37	0.79394	0.30059			chr16	68014227	68014637	2.8e-05	42	0.86824	0.4601
chr12	120538444	120539137	2.4e-13	29	0.68006	0.16123			chr16	68481110	68481438	0.00041	23	0.54549	0.10596
chr12	120728518	120729172	1.5e-05	24	0.56319	0.184			chr16	70484757	70485183	0.0003	35	0.90596	0.59532
chr12	120788449	120789215	1.2e-12	25	0.92597	0.38315			chr16	71475454	71475883	7.1e-11	50	0.90036	0.29137
chr12	120807658	120808568	0.00093	20	0.51276	0.11823			chr16	73516886	73517455	0.006	27	0.84196	0.50071
chr12	121678217	121679030	3.8e-18	45	0.87625	0.3802			chr16	85319336	85320265	9.2e-05	33	0.90115	0.3982
chr12	122191724	122192436	1.3e-10	22	0.85356	0.27933			chr16	85382490	85382911	0.008	22	0.90607	0.36851
chr12	122065599	122066541	4.2e-08	27	0.60126	0.18105			chr16	85205740	85206489	0.0033	31	0.81142	0.29411
chr12	122250730	122251648	5e-08	26	0.67662	0.14956			chr16	86965359	86965704	0.00015	20	0.85495	0.20682
chr12	123352568	123352953	6.8e-10	21	0.92369	0.47933			chr16	87158966	87159400	0.00093	24	0.71916	0.23844
chr12	123592956	123594422	1.3e-05	21	0.90339	0.40295			chr16	88052994	88053401	0.00014	39	0.8039	0.33819
chr12	124452771	124454335	0.0097	21	0.85301	0.37891			chr16	87878650	87880809	1.1e-18	76	0.83517	0.31987
chr12	124844142	124844761	1.7e-12	23	0.85706	0.14359			chr16	87882405	87886389	0.0049	115	0.61058	0.29662
chr12	124917675	124918250	1.3e-09	20	0.86488	0.23146			chr16	88496783	88497227	2.1e-14	59	0.90591	0.17353
chr12	125000484	125001711	3.9e-10	35	0.66706	0.24656			chr16	88589774	88591108	0.00082	65	0.85548	0.42397
chr12	125258792	125259842	2.8e-10	26	0.7916	0.16577			chr16	89070521	89070957	0.00045	26	0.48783	0.13487
chr12	124897776	124898183	8.7e-09	20	0.91035	0.28909			chr16	88554273	88555076	1.1e-16	53	0.91109	0.34306
chr12	125394333	125396561	1.3e-07	29	0.82878	0.40665			chr16	89323423	89324283	2.2e-23	85	0.41281	0.069569
chr12	124864920	124866831	5.5e-10	54	0.79176	0.1935			chr16	89438247	89439771	3e-08	54	0.81835	0.42692
chr12	124871274	124873174	8.6e-36	61	0.80907	0.16411			chr16	89972338	89973513	7.4e-15	52	0.77901	0.40047
chr12	125397120	125397951	3.7e-10	25	0.82622	0.35415			chr16	90088800	90089737	2.4e-20	59	0.92238	0.022872
chr12	126346040	126346441	1.7e-24	44	0.86267	0.3317			chr16	90143643	90144416	1.1e-06	38	0.67983	0.059161
chr12	126468241	126469484	2.5e-13	41	0.68862	0.15979			chr16	88785282	88786072	0.00013	23	0.92331	0.54825
chr12	126675422	126676279	1.8e-44	65	0.83313	0.09033			chr17	908707	909328	0.001	27	0.81872	0.14802
chr12	127210743	127211637	3.5e-60	83	0.86862	0.032049			chr17	923568	925182	4e-09	71	0.86667	0.49378
chr12	127211649	127212416	1.1e-08	34	0.73059	0.036632			chr17	1156945	1157541	0.00015	31	0.90124	0.49014
chr12	127630481	127631072	2.8e-49	71	0.82579	0.10723			chr17	1447067	1448348	0.0042	32	0.91369	0.56222
chr12	127650672	127650906	9.1e-27	40	0.72934	0.022906			chr17	1451478	1452593	0.0092	33	0.883	0.4741
chr12	127939941	127940727	5.1e-29	76	0.48739	0.055911			chr17	1408869	1412071	6.5e-16	71	0.91189	0.42824
chr12	128674999	128675639	5.7e-13	27	0.8189	0.12889			chr17	1416033	1417445	0.0081	33	0.85149	0.38379
chr12	128850403	128850739	3.5e-10	22	0.8174	0.27457			chr17	1173915	1174530	3.9e-28	89	0.87959	0.24766
chr12	128751682	128753150	3.7e-108	150	0.89546	0.017701			chr17	1674634	1675430	4.8e-07	33	0.87853	0.24481
chr12	129307922	129309254	3.4e-56	142	0.49596	0.020087			chr17	1969634	1971273	0.00045	32	0.79465	0.2418
chr12	129338065	129338939	1.7e-43	105	0.48891	0.022054			chr17	1961096	1961951	2.8e-20	98	0.87321	0.42741
chr12	130526656	130527277	4.5e-13	46	0.57603	0.069082			chr17	3289569	3289786	2.1e-06	30	0.88845	0.21495
chr12	130386981	130389412	1.1e-132	191	0.66038	0.033188			chr17	3588429	3589270	0.00019	37	0.65914	0.1486
chr12	130612542	130613210	2.2e-10	21	0.73728	0.12722			chr17	1395407	1397863	4.4e-10	71	0.81164	0.31629
chr12	130498414	130499277	3.9e-08	40	0.42722	0.087088			chr17	4688334	4689485	6.1e-23	78	0.74492	0.15467
chr12	130823362	130824340	2.1e-60	88	0.84828	0.13421			chr17	4981456	4981937	9.1e-17	55	0.45364	0.0092499
chr12	130645909	130648711	5.5e-53	289	0.45147	0.053837			chr17	5019125	5020016	7.9e-30	86	0.94969	0.15971
chr12	131170878	131171566	4.9e-08	46	0.75996	0.41569			chr17	5026615	5026895	8.1e-05	31	0.76856	0.18383
chr12	131302999	131303597	1.5e-15	39	0.8068	0.22425			chr17	4802924	4803995	1e-06	68	0.78198	0.4431
chr12	131438058	131439026	4.3e-08	29	0.56842	0.16007			chr17	4804015	4805861	2.7e-05	121	0.92147	0.54089
chr12	131355514	131356048	0.0002	27	0.69617	0.29872			chr17	6555321	6555695	1e-09	37	0.74761	0.10466
chr12	131783683	131784251	0.00027	20	0.522	0.15177			chr17	6796804	6797654	1.6e-09	43	0.50458	0.15107
chr12	132309534	132310311	1e-08	20	0.79881	0.24843			chr17	6926550	6926901	6.4e-06	26	0.45746	0.11719
chr12	132647013	132647746	0.00016	26	0.69921	0.30126			chr17	7359435	7359828	7.6e-05	25	0.82685	0.23721
chr12	132984207	132984874	1.4e-07	26	0.84616	0.43388			chr17	7461816	7463197	3e-06	31	0.85644	0.17523
chr12	133186886	133187538	3.2e-15	29	0.80839	0.20479			chr17	7492002	7492630	1.9e-09	40	0.7601	0.17127
chr12	132904122	132904848	1.3e-15	34	0.53535	0.13988			chr17	7942514	7942937	0.00063	26	0.84799	0.18681
chr12	133299805	133300623	1e-11	25	0.93293	0.56646			chr17	8250458	8250922	2.1e-05	37	0.90804	0.49576
chr12	133483847	133484373	1.3e-06	24	0.6486	0.26837			chr17	10073833	10075200	1.2e-05	23	0.92414	0.20084
chr12	133811527	133812284	4.9e-05	42	0.88989	0.56595			chr17	11143810	11144167	6.6e-15	57	0.33429	0.013931
chr12	133812737	133812992	4.1e-21	34	0.94197	0.39521			chr17	11144835	11145502	1.4e-11	73	0.55198	0.084325
chr12	133196211	133196750	2.1e-15	33	0.59155	0.18387			chr17	15652886	15653143	1.3e-08	32	0.9552	0.31537
chr12	132688945	132689922	0.00047	46	0.76984	0.33235			chr17	15686218	15686592	2.1e-05	34	0.7502	0.061251
chr12	132690193	132690990	5.3e-16	37	0.51301	0.076527			chr17	16285434	16286968	0.00093	34	0.77327	0.35839
chr12	133102349	133102831	3.4e-17	34	0.86615	0.33397			chr17	16586738	16587266	1.4e-07	41	0.83544	0.29883
chr13	19174073	19174406	1e-05	22	0.80582	0.45138			chr17	17693586	17695164	0.00011	38	0.87321	0.38429
chr13	19202474	19202736	1.3e-10	36	0.85182	0.46371			chr17	18286244	18286911	4.1e-13	52	0.84179	0.30928
chr13	19183601	19183943	5.9e-11	35	0.89327	0.57412			chr17	19627844	19628292	7.4e-14	46	0.95844	0.45041
chr13	19448911	19449769	4.7e-29	73	0.86313	0.45118			chr17	20687569	20687981	5.8e-12	46	0.95522	0.29492
chr13	19918880	19919188	6.2e-17	31	0.83227	0.19413			chr17	21163550	21164461	0.0037	27	0.85802	0.38709
chr13	20139013	20139322	1.8e-16	27	0.69928	0.11602			chr17	21477294	21477953	1.2e-07	46	0.74522	0.34267
chr13	20716224	20716789	1.7e-35	55	0.84697	0.19253			chr17	25289531	25290266	1.9e-24	95	0.84435	0.33645
chr13	20751301	20751710	8.9e-28	46	0.94043	0.332			chr17	25959752	25961403	4.2e-05	27	0.77929	0.15324
chr13	21893007	21893537	5.5e-22	44	0.85386	0.41561			chr17	25785558	25788807	0.0014	43	0.81149	0.37704
chr13	23411770	23413084	7.8e-28	51	0.87752	0.20266			chr17	30244070	30244394	7.8e-07	40	0.96418	0.26555
chr13	24902292	24902605	7.5e-16	35	0.37796	0.049424			chr17	30770896	30771177	0.002	21	0.87587	0.24986
chr13	25670023	25670457	2.5e-25	43	0.77892	0.24579			chr17	29032893	29033547	1.7e-15	51	0.81851	0.11617
chr13	25874956	25875436	1.8e-16	35	0.82387	0.18886			chr17	32953181	32954201	3.1e-27	80	0.87648	0.14366
chr13	26586394	26587190	2.6e-20	48	0.80809	0.35559			chr17	32964755	32965228	1.3e-06	43	0.79628	0.2199
chr13	26761134	26761757	1.5e-07	25	0.90094	0.47621			chr17	34820189	34820846	4.5e-11	44	0.84564	0.1752
chr13	30151268	30152833	5.8e-13	34	0.86755	0.369			chr17	35289874	35291373	1.2e-13	68	0.60066	0.12717
chr13	31926540	31926947	4.6e-14	24	0.94797	0.44638			chr17	37123535	37124038	0.00057	25	0.74567	0.21243
chr13	36044386	36046577	3.4e-43	104	0.50925	0.090147			chr17	38024188	38024711	1.4e-18	60	0.93668	0.21165
chr13	36049570	36050005	0.00051	34	0.41619	0.044005			chr17	38935698	38936077	3.4e-06	33	0.89879	0.25347
chr13	36051523	36053151	4.1e-32	60	0.67006	0.17395			chr17	40835765	40836681	1.3e-13	48	0.83843	0.16426
chr13	40746369	40746626	6.3e-06	24	0.71126	0.37798			chr17	40935941	40937849	1.2e-34	105	0.88104	0.16903
chr13	47126022	47126775	1.1e-09	22	0.87461	0.38308			chr17	41833013	41833194	0.0059	24	0.48358	0.097388
chr13	49105708	49106448	3.8e-06	23	0.59259	0.19053			chr17	43112821	43113680	0.0051	21	0.92895	0.32373
chr13	48895048	48895762	2.1e-23	41	0.96215	0.5963			chr17	44846903	44847610	3.6e-16	54	0.93341	0.37929
chr13	52769060	52770030	3.8e-32	61	0.62633	0.12459			chr17	45855614	45856021	2.2e-10	46	0.90957	0.20115
chr13	53507830	53508370	3.3e-11	23	0.90594	0.56476			chr17	47296804	47297334	0.0037	36	0.75964	0.34371
chr13	53774660	53775014	2.3e-13	40	0.78755	0.2976			chr17	48189560	48190551	0.00048	28	0.88348	0.38197
chr13	53420029	53420328	4e-25	40	0.43765	0.047717			chr17	48858635	48858937	4e-08	35	0.96114	0.50897
chr13	79233959	79234715	1.1e-07	20	0.76214	0.23336			chr17	50235205	50235744	3.9e-09	54	0.43147	0.041093
chr13	81228816	81229364	4.1e-24	36	0.94692	0.44749			chr17	50235799	50236706	1.5e-20	65	0.41389	0.025515
chr13	91827206	91827796	3.5e-12	52	0.64827	0.28005			chr17	50236721	50238325	2e-09	59	0.59933	0.090126
chr13	98965602	98966392	0.0031	20	0.81555	0.36938			chr17	55122795	55123718	1.6e-25	83	0.92558	0.098292
chr13	99122559	99124821	1e-14	34	0.90457	0.53552			chr17	56356418	56356651	2.1e-05	27	0.70927	0.12018
chr13	99125623	99128161	2.7e-22	66	0.81948	0.43719			chr17	56564941	56565657	1.4e-17	81	0.91482	0.58635
chr13	99131820	99135096	4.1e-14	45	0.77216	0.28474			chr17	56596406	56596926	0.00017	27	0.75891	0.2068
chr13	100035884	100037070	2.6e-09	25	0.90702	0.45849			chr17	60215202	60215887	8.3e-14	68	0.64563	0.15358
chr13	102104572	102105440	3.5e-12	21	0.92763	0.34184			chr17	60556294	60556501	0.0005	30	0.51246	0.022393
chr13	102106188	102106487	2.3e-12	37	0.41739	0.074517			chr17	61926680	61926910	1.8e-06	31	0.88438	0.25583
chr13	109792714	109793590	2.8e-62	109	0.82317	0.15482			chr17	63266744	63267625	0.0093	23	0.80891	0.1983
chr13	110521733	110522455	1.2e-24	37	0.96123	0.52628			chr17	70049517	70050249	0.00048	22	0.78982	0.12821
chr13	111464794	111465264	1.9e-21	32	0.85393	0.15594			chr17	70512386	70515295	9.4e-05	50	0.77052	0.28182
chr13	111465324	111465499	3.5e-05	23	0.95878	0.32871			chr17	70636523	70637038	1.1e-08	49	0.85922	0.37575
chr13	112063550	112063927	1.4e-17	32	0.90852	0.34295			chr17	70119457	70120842	5e-22	96	0.76725	0.25822
chr13	112666343	112666823	2.8e-05	21	0.69675	0.31869			chr17	72210470	72212158	1.2e-08	32	0.83586	0.15376
chr13	112761327	112762133	6.5e-09	33	0.80593	0.41848			chr17	74267894	74268699	1.4e-05	36	0.68034	0.16437
chr13	112984830	112985846	5e-24	83	0.56281	0.10133			chr17	75883545	75884727	1.1e-09	53	0.40394	0.061887
chr13	112725595	112726368	1.5e-08	27	0.72005	0.29463			chr17	75789147	75789846	0.0014	40	0.62814	0.27457
chr13	113549365	113550351	0.0076	40	0.59643	0.24299			chr17	76037107	76037460	0.00093	22	0.60915	0.137
chr13	113784250	113784701	3.9e-33	49	0.9368	0.52932			chr17	76480592	76481279	0.00024	38	0.54346	0.18325
chr13	114087113	114088022	1.1e-12	38	0.86428	0.46983			chr17	77997423	77998504	2.4e-09	47	0.76189	0.28468
chr13	114965166	114965427	2.7e-17	43	0.81699	0.30927			chr17	78832610	78833736	0.00041	46	0.74276	0.28477
chr13	114523822	114524150	9.2e-16	29	0.80843	0.29832			chr17	79680519	79681311	0.0047	36	0.68957	0.29511
chr14	21191573	21192141	1.1e-28	43	0.95296	0.48924			chr17	79503838	79504428	1.7e-12	61	0.56052	0.18211
chr14	21269503	21271877	5.4e-27	44	0.89802	0.2821			chr17	80255544	80256453	6.5e-08	39	0.72985	0.11841
chr14	23307457	23308793	1.3e-08	25	0.65261	0.15875			chr17	80332748	80333430	2.2e-15	80	0.89748	0.45662
chr14	23386365	23387374	1.8e-11	27	0.86423	0.36641			chr17	80190053	80192425	4.7e-07	78	0.73057	0.32075
chr14	24424190	24424549	8.8e-08	20	0.88431	0.42377			chr17	80501634	80503160	6.3e-05	32	0.89748	0.30807
chr14	24438684	24439240	8.6e-26	48	0.54836	0.064372			chr17	81016126	81016810	9.1e-05	26	0.92194	0.46969
chr14	24641512	24642480	4.9e-34	49	0.88081	0.12995			chr17	81049477	81050044	0.001	29	0.80726	0.21422
chr14	24785461	24785859	2.2e-34	53	0.88725	0.19193			chr18	3411905	3412513	1.4e-06	28	0.922	0.47516
chr14	24779717	24780593	2.5e-22	82	0.52078	0.096826			chr18	10455410	10456258	0.0083	24	0.72291	0.16033
chr14	34269165	34269990	4.6e-50	97	0.94246	0.56398			chr18	10726259	10726863	3.6e-17	56	0.94874	0.29882
chr14	36294346	36294938	1.1e-11	30	0.91527	0.47685			chr18	12030310	12031080	0.0014	25	0.92452	0.36091
chr14	38071017	38072665	2.7e-33	57	0.77895	0.21035			chr18	12896862	12897152	2.4e-07	42	0.91956	0.23854
chr14	38725414	38725769	0.0067	21	0.86308	0.49909			chr18	12911050	12912319	1.3e-38	122	0.80359	0.20464
chr14	38679006	38679774	5.9e-35	58	0.4097	0.071323			chr18	13621527	13622147	8.3e-07	34	0.89418	0.47022
chr14	45722889	45723568	2.7e-12	26	0.89382	0.44069			chr18	14178915	14179198	4e-05	29	0.50276	0.070474
chr14	51326365	51326957	1.8e-07	21	0.7932	0.33743			chr18	14430581	14431164	3.3e-09	46	0.47932	0.12886
chr14	54416410	54417561	5.2e-16	30	0.81694	0.25945			chr18	14450372	14450868	8.8e-11	66	0.59161	0.10311
chr14	55742253	55743526	0.0011	22	0.88008	0.42778			chr18	14747706	14748488	3.5e-16	67	0.46763	0.15777
chr14	57335724	57337075	0.00053	22	0.89393	0.53997			chr18	15164979	15165580	1.2e-06	35	0.70241	0.22653
chr14	57310839	57313263	0.00072	38	0.77559	0.45156			chr18	15197553	15198308	6.8e-22	81	0.70557	0.12583
chr14	57261027	57261325	0.0025	23	0.7792	0.34738			chr18	14999268	14999668	1.8e-11	56	0.64516	0.29955
chr14	57261631	57262372	1.8e-21	44	0.47886	0.095042			chr18	28990794	28991279	0.006	27	0.9446	0.50695
chr14	58705133	58706453	2.5e-07	20	0.61094	0.12723			chr18	29303710	29304684	4.5e-16	49	0.9268	0.060758
chr14	63671313	63672184	4.4e-05	24	0.65691	0.19446			chr18	32847747	32848016	0.0014	22	0.86282	0.32132
chr14	65068368	65068667	7.2e-25	37	0.96628	0.42155			chr18	34854363	34855318	4.4e-30	84	0.91645	0.067935
chr14	65204554	65205375	2e-09	20	0.90066	0.38383			chr18	43355251	43355748	2.5e-10	41	0.38675	0.071495
chr14	65149317	65150796	1.2e-08	35	0.75432	0.3059			chr18	43418613	43419102	1.8e-19	60	0.94058	0.10143
chr14	65007773	65008149	8.9e-05	31	0.96668	0.39772			chr18	45193381	45194710	4.4e-05	39	0.86522	0.5188
chr14	65008157	65009061	1.3e-59	85	0.95046	0.13641			chr18	55835253	55836936	0.0052	34	0.90628	0.49939
chr14	65009100	65009472	0.00016	28	0.8882	0.28068			chr18	57636312	57637172	1.1e-21	64	0.95443	0.26705
chr14	69064994	69065848	6.6e-05	22	0.82181	0.28409			chr18	70209027	70210756	6.3e-41	136	0.55742	0.017381
chr14	69095543	69096767	7.1e-07	27	0.84039	0.3499			chr18	70210784	70212192	4.7e-20	108	0.3829	0.038033
chr14	73712545	73712967	1.1e-21	41	0.48842	0.12961			chr18	72871416	72872661	4e-05	33	0.75583	0.33089
chr14	73736416	73737177	3.8e-22	48	0.66496	0.073193			chr18	74770430	74770829	0.0092	23	0.91136	0.25938
chr14	76045347	76046248	3.6e-14	34	0.69713	0.14975			chr18	75611872	75612199	9.1e-05	23	0.76933	0.099661
chr14	76047123	76053049	2.5e-54	104	0.88367	0.33417			chr18	77278805	77280479	2.4e-09	56	0.8655	0.51045
chr14	76566582	76567383	1.3e-07	28	0.87585	0.49644			chr18	77285814	77286579	0.0003	43	0.78111	0.32514
chr14	77685842	77687015	9.6e-11	30	0.75475	0.26638			chr18	77398047	77398272	9.2e-05	29	0.85356	0.37845
chr14	78107755	78108833	4.1e-34	51	0.91807	0.26929			chr18	77162865	77163876	9.7e-06	34	0.78849	0.29543
chr14	83558316	83558839	3e-10	22	0.76623	0.43477			chr18	77623689	77624080	3.1e-15	72	0.85839	0.50134
chr14	89018080	89018994	1.3e-09	41	0.39371	0.060661			chr18	77659158	77659572	2.4e-15	53	0.97584	0.61055
chr14	90869503	90871037	0.00014	20	0.92859	0.55099			chr18	77917614	77918073	4.1e-13	58	0.96102	0.43306
chr14	90866273	90868021	4.5e-05	20	0.81	0.373			chr18	77918085	77918901	1e-09	61	0.9586	0.64556
chr14	91020224	91021306	6.6e-06	27	0.86059	0.5336			chr18	77230971	77231515	9.6e-05	25	0.88531	0.35934
chr14	91581152	91582488	8e-07	22	0.75888	0.20461			chr19	291676	291986	7.2e-14	47	0.95655	0.23424
chr14	92411743	92413471	3e-14	30	0.64776	0.128			chr19	518936	519437	1.6e-22	74	0.9647	0.60318
chr14	93439425	93440309	0.0046	20	0.85341	0.31813			chr19	616151	616386	9.9e-07	39	0.56128	0.10115
chr14	93525440	93526794	1.8e-14	41	0.81114	0.26635			chr19	720242	720712	1.9e-13	52	0.68023	0.021795
chr14	93464762	93465844	1.5e-13	27	0.94563	0.46034			chr19	1041761	1042173	0.0036	28	0.84592	0.39092
chr14	93697578	93698535	2.9e-26	40	0.92392	0.29419			chr19	1169993	1170604	4.8e-06	39	0.7744	0.43334
chr14	93579694	93580781	2.9e-05	24	0.48849	0.12219			chr19	853057	853391	2.8e-08	42	0.89732	0.11727
chr14	93556748	93559380	9.9e-07	52	0.81868	0.48795			chr19	1522544	1523172	0.00077	26	0.87483	0.21246
chr14	93419164	93420070	1.5e-18	34	0.9515	0.59211			chr19	1700252	1700840	0.0086	29	0.79755	0.38822
chr14	94405280	94405722	3.7e-14	47	0.66183	0.30565			chr19	1324839	1325532	1.4e-15	64	0.46943	0.076977
chr14	95330941	95331330	6.3e-14	28	0.87174	0.42207			chr19	940606	941394	2.2e-22	68	0.91576	0.22111
chr14	96180396	96180970	6e-18	47	0.81696	0.30714			chr19	1789165	1790009	6.6e-16	64	0.65526	0.15804
chr14	96890204	96890711	1.7e-16	34	0.74318	0.12647			chr19	2167002	2167773	0.0031	29	0.85192	0.36126
chr14	98443919	98444668	9.8e-07	20	0.70368	0.13027			chr19	1270333	1271451	6.5e-06	31	0.79324	0.24351
chr14	99871211	99871922	5e-08	20	0.90841	0.46637			chr19	2250560	2251265	2.6e-08	79	0.74155	0.22728
chr14	100059269	100059603	2.2e-10	21	0.89691	0.2499			chr19	2251271	2252541	7e-54	153	0.94566	0.28676
chr14	100138644	100139800	2.2e-10	20	0.92679	0.24965			chr19	2275864	2276101	3.3e-07	29	0.93788	0.57967
chr14	100203781	100204528	3.8e-16	35	0.82711	0.1674			chr19	2289921	2290904	2.8e-40	123	0.36465	0.043303
chr14	100760193	100761470	4.6e-11	21	0.88395	0.25529			chr19	2428326	2428987	0.0018	33	0.70477	0.141
chr14	101083378	101085467	5.8e-13	43	0.68355	0.19471			chr19	2090816	2091808	0.00018	29	0.91147	0.28544
chr14	101157569	101158296	3.2e-20	34	0.88881	0.40031			chr19	2634459	2635150	6.2e-05	30	0.81387	0.21926
chr14	102028102	102028406	1.5e-07	33	0.82154	0.4275			chr19	1242312	1242853	0.0013	34	0.8207	0.48332
chr14	102530060	102531588	8.7e-05	36	0.75506	0.34697			chr19	3057166	3057804	0.00038	33	0.75473	0.18486
chr14	102835234	102837074	0.00083	29	0.91773	0.59326			chr19	3387614	3388500	1.2e-08	42	0.7715	0.15585
chr14	102906430	102907375	2.1e-11	21	0.9366	0.381			chr19	3404342	3405271	1e-18	64	0.82119	0.09751
chr14	102989813	102990639	2.5e-12	35	0.78676	0.34058			chr19	3360967	3364303	1.4e-05	89	0.6866	0.22303
chr14	103740550	103740909	4.8e-19	33	0.79791	0.20736			chr19	3367641	3370863	4.8e-12	94	0.60991	0.14351
chr14	103569839	103571083	3.1e-47	98	0.57191	0.072845			chr19	3482527	3482918	0.0073	31	0.8815	0.57779
chr14	103979077	103979919	4.2e-12	24	0.8104	0.16488			chr19	4449081	4449954	0.0035	28	0.91368	0.38904
chr14	104151699	104152415	4.7e-10	23	0.91744	0.41845			chr19	4597113	4597690	0.00036	30	0.60226	0.12193
chr14	104394611	104394831	1.6e-22	37	0.9708	0.55492			chr19	5289681	5291880	1.5e-11	57	0.86353	0.33233
chr14	104194839	104195664	1.9e-11	22	0.87682	0.27558			chr19	5825278	5825589	0.0028	21	0.93479	0.59353
chr14	104668397	104668989	8e-16	29	0.84265	0.2317			chr19	5891957	5892362	0.0056	24	0.69697	0.094832
chr14	104004884	104005436	2.3e-10	22	0.81279	0.13082			chr19	6753285	6753621	3.9e-05	27	0.33959	0.008037
chr14	104345980	104346462	7e-06	21	0.74649	0.19555			chr19	7224142	7224862	0.0013	26	0.8029	0.081002
chr14	104174918	104175555	5.4e-13	24	0.92941	0.50049			chr19	6238452	6239225	0.00047	28	0.89686	0.5735
chr14	105011927	105012808	8.5e-26	47	0.80493	0.27409			chr19	7753971	7754442	9.2e-05	25	0.88495	0.24627
chr14	105045766	105046247	6.1e-08	20	0.85521	0.21887			chr19	7746948	7747277	0.00053	34	0.89632	0.45045
chr14	105218494	105218817	2.9e-11	30	0.90366	0.5134			chr19	8038623	8039134	5.6e-05	25	0.9506	0.3633
chr14	105361720	105362504	5.8e-12	25	0.91909	0.37529			chr19	7684467	7684811	0.00067	21	0.905	0.32328
chr14	105345884	105346449	4.5e-09	25	0.8529	0.37713			chr19	8942659	8943567	5.3e-24	87	0.54885	0.012168
chr14	106146428	106146675	5.8e-13	23	0.84576	0.14353			chr19	9517392	9517985	1.3e-12	42	0.34801	0.023951
chr14	105992287	105993174	1.8e-60	95	0.33461	0.013474			chr19	7983603	7984405	7.5e-06	45	0.88857	0.51694
chr14	105995024	105995423	8.3e-07	49	0.72859	0.15757			chr19	10655329	10656120	0.0046	34	0.8312	0.40957
chr14	105995471	105995708	0.0019	30	0.95011	0.55768			chr19	10404286	10405414	2.8e-23	79	0.77294	0.16888
chr14	105934816	105935654	2.2e-11	24	0.86275	0.41214			chr19	11086716	11087889	0.0081	35	0.81703	0.35635
chr14	107252804	107253428	2.5e-23	57	0.85145	0.46354			chr19	5102992	5103633	0.00067	31	0.7663	0.15749
chr14	105945624	105946891	3.7e-06	50	0.84692	0.46236			chr19	11534298	11534852	0.0083	29	0.77292	0.24171
chr14	105957420	105958266	2.5e-62	87	0.3901	0.016577			chr19	12623883	12624770	1.1e-11	47	0.83374	0.14068
chr15	20104140	20104775	2.8e-13	58	0.85222	0.54806			chr19	12707696	12708655	1.1e-12	47	0.94116	0.43473
chr15	20149260	20150114	9.7e-55	105	0.90953	0.45846			chr19	12758290	12759407	8.5e-14	64	0.62427	0.20256
chr15	20500185	20500327	1.4e-11	33	0.91054	0.53968			chr19	13133062	13134097	0.00042	32	0.66666	0.10965
chr15	20711364	20711722	7.2e-11	35	0.872	0.42245			chr19	12831425	12832346	1.8e-19	64	0.56769	0.073363
chr15	20981391	20981566	1.6e-11	22	0.87004	0.32975			chr19	13409395	13409851	3.4e-11	64	0.91726	0.55176
chr15	21083336	21083945	9.6e-19	41	0.88096	0.35473			chr19	13813206	13813647	2.1e-15	55	0.90184	0.32379
chr15	21987939	21988127	4.2e-14	25	0.90755	0.38072			chr19	14584352	14584945	2.7e-27	85	0.96595	0.16895
chr15	21968024	21968173	5.1e-08	24	0.88502	0.38224			chr19	15064819	15065472	0.00027	27	0.8371	0.22468
chr15	22095004	22095518	1.2e-31	63	0.8762	0.38689			chr19	15133710	15134025	7.3e-08	29	0.90586	0.11703
chr15	22545806	22546011	3.1e-06	32	0.92952	0.59419			chr19	14655972	14656706	1.9e-05	27	0.87694	0.32866
chr15	22546018	22546344	4.1e-22	67	0.90758	0.57469			chr19	13112707	13113247	0.0097	30	0.73276	0.15599
chr15	23158138	23158285	1.2e-10	21	0.41989	0.094354			chr19	13124569	13125611	9.6e-14	51	0.86927	0.17818
chr15	23931559	23932682	2.8e-26	105	0.67547	0.3257			chr19	16394344	16394922	0.00037	34	0.82074	0.25666
chr15	24346714	24347068	6.9e-11	32	0.70477	0.20687			chr19	17414642	17415872	0.00017	27	0.74074	0.15896
chr15	24506131	24506479	0.0004	23	0.59775	0.18121			chr19	17392261	17393434	4.4e-29	91	0.62611	0.053667
chr15	25018178	25018638	9e-10	40	0.70487	0.2824			chr19	17504681	17505162	8.3e-13	45	0.90017	0.3066
chr15	25123026	25123920	4.8e-28	46	0.78103	0.25876			chr19	17579249	17579944	0.0014	22	0.71311	0.16812
chr15	26915547	26915777	8.1e-11	25	0.9676	0.6086			chr19	17942109	17942495	0.00065	27	0.61061	0.14505
chr15	27136866	27137697	6.7e-31	51	0.82439	0.085052			chr19	18162586	18163093	1.2e-08	38	0.79342	0.16315
chr15	29034597	29035044	5.1e-09	20	0.9409	0.49522			chr19	17982979	17984007	1.3e-23	83	0.86321	0.16823
chr15	29034026	29034273	5.1e-14	26	0.59272	0.069776			chr19	18337040	18337440	6.3e-06	40	0.52484	0.098052
chr15	31374283	31375655	0.00052	23	0.64718	0.27026			chr19	18755401	18756231	0.0054	26	0.83239	0.36848
chr15	31380505	31381492	0.00014	32	0.80824	0.47247			chr19	19624998	19625465	2.2e-10	48	0.95815	0.24259
chr15	31451311	31454042	4.3e-24	61	0.86612	0.37454			chr19	19748044	19748691	0.00035	47	0.83168	0.49765
chr15	31516110	31516504	3e-13	23	0.83821	0.13632			chr19	18888053	18889034	1.2e-18	86	0.9225	0.54405
chr15	33008645	33009565	2.4e-06	28	0.79254	0.44556			chr19	19648109	19648555	3.4e-11	49	0.94895	0.52382
chr15	34787320	34788085	1.3e-39	58	0.91683	0.29598			chr19	19651000	19651974	6.3e-06	89	0.65425	0.18465
chr15	35086828	35087425	2e-10	34	0.93563	0.62556			chr19	21657211	21658329	2e-12	56	0.37319	0.069058
chr15	37171902	37172440	2.9e-05	27	0.5957	0.29005			chr19	22192708	22194032	2.8e-08	56	0.48976	0.12719
chr15	40268669	40269318	2.2e-15	58	0.6367	0.29259			chr19	22234937	22236230	2.4e-08	50	0.54465	0.11889
chr15	44085604	44087089	2.9e-08	24	0.85226	0.35695			chr19	22398038	22398592	5.7e-05	26	0.67856	0.05007
chr15	45004502	45005175	0.00024	25	0.65737	0.23198			chr19	22444393	22444786	4.3e-11	38	0.81721	0.093327
chr15	50975085	50977029	1.7e-15	37	0.85663	0.32988			chr19	22469004	22469860	1e-11	42	0.83319	0.036815
chr15	50988614	50989342	2.3e-07	22	0.86453	0.42775			chr19	22604421	22605315	3.3e-12	42	0.76632	0.031142
chr15	52404107	52405033	2.8e-30	95	0.58588	0.18298			chr19	22610013	22611699	6.5e-31	94	0.817	0.046249
chr15	55689173	55689556	9e-07	21	0.81276	0.33291			chr19	22715054	22716035	6.1e-13	47	0.75062	0.027608
chr15	57025936	57026204	2.7e-11	24	0.82081	0.16793			chr19	22800628	22801040	8.2e-07	37	0.82715	0.32094
chr15	59157013	59157431	9.5e-19	39	0.38052	0.048616			chr19	22805643	22806740	7.7e-29	82	0.83782	0.068732
chr15	60285422	60285751	8.2e-07	25	0.66974	0.25867			chr19	22816873	22817921	5.5e-14	49	0.72208	0.015563
chr15	65356818	65358174	7e-06	22	0.88259	0.36162			chr19	22891876	22892260	1.2e-05	29	0.81951	0.21987
chr15	65347505	65349528	6.1e-10	29	0.90379	0.47704			chr19	22966485	22967348	8.2e-09	44	0.77919	0.12383
chr15	65405081	65406657	3e-05	20	0.86104	0.37333			chr19	23014991	23015588	1.2e-07	31	0.77425	0.16033
chr15	67396036	67397279	8.7e-05	29	0.81132	0.45545			chr19	22989323	22990650	5.3e-35	98	0.83414	0.074428
chr15	67459808	67460771	3.8e-06	27	0.86994	0.56957			chr19	23185280	23186256	6.9e-13	51	0.50674	0.062498
chr15	69222589	69223197	5.6e-40	62	0.9526	0.64444			chr19	23653698	23654457	4.8e-10	50	0.37829	0.071567
chr15	70385790	70387371	7.3e-11	22	0.88244	0.33543			chr19	23945349	23946475	2.7e-16	59	0.48202	0.052152
chr15	70380908	70382130	0.00014	32	0.65366	0.30368			chr19	23941062	23941871	5.6e-10	44	0.41107	0.023532
chr15	70767064	70767419	2.6e-15	25	0.94943	0.57287			chr19	24154312	24155218	6e-11	55	0.49104	0.093054
chr15	71507405	71508136	2.5e-22	61	0.87184	0.46865			chr19	30561800	30562681	2.9e-06	38	0.80136	0.26301
chr15	74490098	74491877	2.4e-14	31	0.92618	0.41322			chr19	35615211	35615790	2.3e-09	38	0.76255	0.053648
chr15	74513684	74515303	1.7e-05	35	0.60511	0.23658			chr19	35740798	35741628	6.6e-06	36	0.89933	0.40126
chr15	74890939	74891532	2e-19	29	0.77227	0.085082			chr19	35757743	35758191	0.00018	22	0.73089	0.11656
chr15	75019011	75019449	1.9e-05	30	0.80592	0.41311			chr19	36024480	36025151	1.9e-11	43	0.81239	0.10461
chr15	76484143	76484473	2.5e-22	35	0.93855	0.4682			chr19	36450602	36451134	5.3e-08	47	0.67897	0.2255
chr15	77320652	77320969	4e-07	21	0.62987	0.22293			chr19	36484989	36485779	4.4e-16	55	0.85255	0.21814
chr15	78326786	78327807	1.3e-08	21	0.78394	0.15117			chr19	36643326	36643932	0.0004	38	0.77933	0.40467
chr15	78279195	78279949	0.00011	25	0.63981	0.2235			chr19	36736847	36737202	7.2e-08	35	0.66395	0.083216
chr15	78556661	78556860	2.4e-05	26	0.46349	0.13578			chr19	36748247	36748814	9.5e-14	52	0.64684	0.17286
chr15	79104205	79104496	0.0003	21	0.80395	0.39199			chr19	37463400	37463873	0.00055	29	0.79188	0.18149
chr15	80542850	80543788	0.00023	22	0.86325	0.52553			chr19	37550044	37550431	7.4e-08	38	0.91266	0.48131
chr15	81298815	81300489	0.0015	22	0.80135	0.35452			chr19	37498467	37499003	5.5e-13	44	0.90587	0.19179
chr15	84047766	84048308	7.8e-19	33	0.8099	0.2382			chr19	37894260	37894764	1e-08	38	0.94937	0.5363
chr15	89284972	89285345	1.2e-15	30	0.92145	0.58719			chr19	38039394	38040043	3.3e-14	47	0.95865	0.60323
chr15	89747271	89749002	2.3e-06	20	0.87983	0.48044			chr19	38280841	38281418	1.1e-11	41	0.96187	0.50217
chr15	89759499	89760749	4.5e-24	41	0.93794	0.3336			chr19	38345731	38346194	1.2e-09	40	0.93195	0.086193
chr15	89761132	89763013	8e-09	23	0.87953	0.30644			chr19	39026990	39028994	1.9e-06	48	0.85788	0.49113
chr15	89752547	89755878	4.2e-14	47	0.86032	0.46857			chr19	38885913	38886646	0.00028	72	0.88476	0.54551
chr15	89960030	89961039	7.1e-14	43	0.64432	0.26032			chr19	40366169	40366520	7.6e-06	40	0.91595	0.40685
chr15	90029882	90030262	1.1e-17	29	0.78413	0.18239			chr19	40382591	40382817	0.00042	26	0.96985	0.33736
chr15	90755995	90756974	4.2e-10	29	0.86214	0.3083			chr19	40398026	40398469	6.3e-05	28	0.93554	0.39947
chr15	91503596	91504819	9.5e-17	30	0.93351	0.24843			chr19	39203686	39204383	9.2e-06	29	0.88797	0.27904
chr15	91472948	91473917	2.9e-41	59	0.89303	0.17564			chr19	40421284	40421672	7.5e-11	41	0.90804	0.34255
chr15	93215096	93217105	4.4e-05	24	0.81679	0.34206			chr19	40747761	40748266	0.0069	20	0.9211	0.305
chr15	93210099	93210996	2e-07	23	0.77612	0.14226			chr19	40771889	40772787	0.0012	29	0.83295	0.29486
chr15	93180333	93181728	6e-07	21	0.82597	0.26216			chr19	40732265	40732840	6.3e-10	50	0.42461	0.080032
chr15	93571298	93571996	1.7e-06	20	0.69177	0.19933			chr19	41386006	41386769	8.4e-09	38	0.73824	0.13629
chr15	96864109	96864819	7e-11	26	0.7195	0.24324			chr19	41531782	41532124	1.5e-05	31	0.70845	0.17982
chr15	99408495	99409841	7.8e-35	58	0.89008	0.53627			chr19	41836697	41837229	0.00014	40	0.6601	0.27127
chr15	99548508	99548944	2.5e-14	27	0.86991	0.41156			chr19	41116249	41116602	0.00015	25	0.84295	0.16888
chr15	99665264	99666053	2.4e-11	28	0.83143	0.27013			chr19	43201890	43202340	6.3e-05	24	0.85327	0.28957
chr15	99647981	99651432	1.7e-27	61	0.88597	0.37052			chr19	44324443	44325193	5.7e-13	49	0.76842	0.12962
chr15	101084574	101084994	4.1e-23	52	0.69624	0.28536			chr19	44331261	44332051	2e-06	38	0.41012	0.04565
chr15	101442100	101443327	2.6e-17	34	0.82258	0.15163			chr19	45888524	45889919	7.9e-13	81	0.51637	0.15148
chr15	101423302	101427464	1.1e-21	62	0.8194	0.46995			chr19	45976148	45976643	0.0021	25	0.71745	0.25243
chr15	101434256	101435421	1.7e-07	22	0.90007	0.34174			chr19	46443494	46443777	1.6e-09	35	0.94526	0.37383
chr15	101728078	101729310	5.5e-06	28	0.5646	0.19356			chr19	46525527	46526750	4.9e-14	62	0.86962	0.37202
chr16	60126	60530	0.0095	22	0.80682	0.31402			chr19	45655486	45656091	5.8e-09	82	0.40624	0.044466
chr16	336802	337863	6.9e-07	31	0.79591	0.40057			chr19	45656093	45656781	2.2e-18	62	0.80489	0.031925
chr16	637401	638419	3.4e-07	22	0.76425	0.24011			chr19	47525124	47526972	1.4e-13	63	0.69212	0.11931
chr16	317382	318581	3.4e-13	40	0.87216	0.49861			chr19	47960220	47960800	2.8e-22	72	0.83919	0.15277
chr16	671587	672336	2.1e-05	24	0.82516	0.42568			chr19	48048312	48049077	8.7e-20	67	0.91643	0.41313
chr16	1143456	1143812	2.7e-22	45	0.89641	0.49881			chr19	48076329	48076901	2.1e-26	75	0.95541	0.098486
chr16	1310904	1311890	2.9e-19	55	0.62611	0.1897			chr19	48325991	48330898	4.5e-14	80	0.81814	0.34943
chr16	1093809	1094447	1.3e-13	44	0.84663	0.28113			chr19	48282829	48283924	0.0053	33	0.77968	0.28018
chr16	1115627	1116106	3.4e-31	49	0.90523	0.19222			chr19	48919031	48919324	0.00031	22	0.89795	0.21203
chr16	1026979	1027799	1.1e-06	37	0.82286	0.18909			chr19	48946710	48948005	1.4e-40	124	0.86195	0.083734
chr16	1040680	1041692	3.2e-27	47	0.87312	0.30374			chr19	49232198	49232643	2.7e-11	52	0.84493	0.42142
chr16	867193	867972	2.6e-27	63	0.90129	0.59755			chr19	49248860	49249195	0.0013	21	0.94132	0.34369
chr16	875134	876296	1.3e-12	61	0.67931	0.16687			chr19	49560268	49560802	0.00042	32	0.55398	0.14034
chr16	1661116	1661707	4.5e-28	44	0.62828	0.059134			chr19	49575379	49575745	2.2e-15	57	0.47121	0.060223
chr16	1877924	1878365	9.7e-05	23	0.78257	0.39022			chr19	49636804	49637601	3.7e-08	44	0.82047	0.19412
chr16	2042550	2042944	1.7e-05	48	0.55569	0.24715			chr19	49685863	49686406	0.0003	36	0.93066	0.56617
chr16	1969312	1969954	3.9e-11	30	0.76638	0.30689			chr19	49668558	49669542	3.5e-08	54	0.82124	0.46327
chr16	2186695	2187678	0.0084	21	0.83796	0.41256			chr19	49713406	49714595	3e-19	67	0.92178	0.21222
chr16	2307198	2308496	5.2e-09	20	0.94066	0.33321			chr19	49522788	49523139	0.00023	33	0.55209	0.16782
chr16	2391270	2391918	1.2e-16	52	0.80918	0.27946			chr19	49699486	49700286	4.8e-13	54	0.93114	0.57598
chr16	2391921	2392206	3.7e-08	39	0.50041	0.13961			chr19	49891208	49891539	1.4e-06	32	0.94053	0.48858
chr16	2714362	2715240	4.4e-10	21	0.87174	0.25618			chr19	49843107	49844029	1.6e-09	43	0.78246	0.10552
chr16	2741706	2742629	0.00012	24	0.8781	0.52713			chr19	49936271	49937280	1.8e-12	52	0.84712	0.23452
chr16	2146768	2147517	3.5e-10	27	0.86923	0.39312			chr19	50249463	50249851	0.00076	30	0.86134	0.33049
chr16	2902829	2903208	3.4e-16	40	0.90174	0.39599			chr19	50553681	50554741	2.2e-14	64	0.64884	0.062842
chr16	2975027	2975824	0.0028	40	0.59119	0.25714			chr19	50651017	50651755	8e-12	46	0.79673	0.017207
chr16	3079505	3079953	2.4e-26	53	0.63468	0.076525			chr19	50666172	50666558	0.00015	31	0.857	0.39246
chr16	3209902	3210600	1e-25	42	0.9165	0.39215			chr19	50670124	50671028	0.0043	27	0.72995	0.20768
chr16	3304351	3304770	6.2e-15	37	0.83099	0.42523			chr19	50706182	50707344	8.1e-35	98	0.87704	0.023025
chr16	3345275	3345536	7.9e-14	26	0.94268	0.43404			chr19	50860688	50861246	1.7e-09	39	0.88936	0.22313
chr16	3355864	3356321	0.00075	25	0.52528	0.16266			chr19	50835937	50837477	1.2e-36	104	0.92822	0.040431
chr16	3242600	3242975	1.5e-14	31	0.90459	0.37167			chr19	50961653	50962079	0.0003	32	0.85562	0.33534
chr16	3414714	3415661	1.3e-34	54	0.85525	0.16125			chr19	51169659	51170573	1.6e-12	59	0.74502	0.22283
chr16	3463768	3464340	9.8e-17	28	0.88672	0.38196			chr19	51829860	51830716	3.8e-11	63	0.64276	0.23331
chr16	3481818	3482284	1.8e-17	26	0.95484	0.59769			chr19	52222423	52222877	1.9e-13	56	0.57363	0.082777
chr16	3550108	3550345	8.8e-19	31	0.91851	0.25551			chr19	52452038	52452771	7.6e-12	40	0.93671	0.11422
chr16	3745758	3746429	2.2e-08	22	0.86409	0.26215			chr19	52932293	52932560	0.0023	25	0.93181	0.51354
chr16	4009980	4012123	1.5e-06	44	0.71477	0.2324			chr19	52954491	52954918	1.3e-12	44	0.92892	0.19774
chr16	4161994	4163592	1.2e-12	31	0.80228	0.25197			chr19	53087964	53088695	5e-09	41	0.93377	0.49316
chr16	4394854	4395527	4.4e-07	22	0.84278	0.3242			chr19	53832156	53832670	0.00018	29	0.85256	0.26216
chr16	1843151	1843626	8e-14	24	0.86354	0.34051			chr19	54495994	54496543	1.6e-17	55	0.92474	0.34332
chr16	3022260	3024265	2.7e-15	38	0.88521	0.43772			chr19	54617770	54618282	6.7e-05	26	0.80561	0.18904
chr16	4425548	4426409	1.5e-06	36	0.58473	0.22682			chr19	54927809	54928328	1.8e-05	42	0.63952	0.20019
chr16	4426433	4429771	5.6e-42	102	0.76766	0.2562			chr19	54976601	54976818	4.9e-05	32	0.8592	0.33584
chr16	4898700	4900112	6.7e-05	27	0.78031	0.41124			chr19	55593166	55594242	1.5e-29	84	0.88596	0.094213
chr16	4511417	4512005	1.5e-07	20	0.83341	0.36926			chr19	55667922	55668669	1.3e-06	41	0.60487	0.1152
chr16	5060256	5061728	8.6e-06	31	0.64991	0.28933			chr19	55672619	55673197	4e-09	39	0.73433	0.16303
chr16	4668335	4670317	4.6e-05	34	0.81989	0.50122			chr19	55686398	55686727	0.0054	26	0.88273	0.43701
chr16	6068830	6070577	5.6e-101	147	0.88484	0.018349			chr19	55944579	55945205	8.6e-26	73	0.90922	0.1079
chr16	6623644	6623999	3e-08	23	0.80879	0.23052			chr19	56728223	56729000	2.1e-07	52	0.43841	0.1195
chr16	6532939	6533968	4.2e-62	86	0.84476	0.029156			chr19	57171980	57172425	6.3e-05	27	0.70718	0.15438
chr16	7352800	7355003	1.2e-57	97	0.57053	0.051682			chr19	57154065	57155495	3.6e-23	90	0.7391	0.10986
chr16	8619460	8619855	1.6e-12	25	0.8183	0.16586			chr19	57276500	57277087	2.1e-11	40	0.8301	0.04693
chr16	10274012	10274519	5.9e-24	39	0.91824	0.29275			chr19	57348844	57350846	4e-05	96	0.84619	0.45586
chr16	11073564	11074439	1.3e-05	20	0.82132	0.20726			chr19	57350882	57351922	1.5e-18	67	0.91514	0.5455
chr16	11834398	11835617	6.5e-06	23	0.70734	0.22035			chr19	57630339	57630628	0.0019	31	0.8908	0.57075
chr16	11766852	11767981	5.7e-08	30	0.81151	0.3299			chr19	57617901	57618328	6.8e-08	43	0.42738	0.017788
chr16	2240131	2241664	8.1e-31	56	0.88658	0.36876			chr19	57683832	57684299	0.0027	22	0.80956	0.17132
chr16	14724467	14724834	2.4e-07	20	0.85595	0.42459			chr19	58071471	58071946	0.0029	25	0.90714	0.27188
chr16	15765738	15766942	5.7e-17	33	0.90059	0.26433			chr19	58549259	58549583	0.00012	23	0.87743	0.26888
chr16	16243972	16244670	6.9e-17	29	0.86215	0.21836			chr19	58571051	58571460	0.0003	32	0.73737	0.13364
chr16	16462994	16463584	3.5e-12	32	0.84268	0.44064			chr19	58629152	58629803	3.3e-20	64	0.59289	0.023213
chr16	19126185	19126462	3.5e-05	28	0.81468	0.46162			chr19	58728327	58728824	2.4e-12	43	0.94797	0.44054
chr16	19569322	19571320	0.0013	32	0.75698	0.37843			chr19	58861381	58862330	1.1e-30	89	0.94698	0.27753
chr16	19872617	19874095	2.1e-14	31	0.87239	0.23047			chr19	58908099	58908514	0.0086	41	0.66206	0.23179
chr16	1210148	1210787	2.5e-33	49	0.86268	0.26648			chr19	58867500	58868404	4.2e-34	110	0.96063	0.39225
chr16	19896557	19897131	2.9e-25	43	0.93756	0.11572			chr19	59073529	59074920	1.9e-47	144	0.94455	0.048867
chr16	20359607	20360320	1.1e-44	66	0.90733	0.17547			chr19	56151516	56151836	3.8e-06	31	0.82795	0.11567
chr16	22436072	22437392	0.0036	35	0.92587	0.59448			chr2	11116	11383	4.6e-12	46	0.96455	0.51493
chr16	22959733	22960697	1.3e-09	33	0.55566	0.12698			chr2	636481	636775	0.0023	32	0.95245	0.48307
chr16	23555031	23556287	1.3e-13	28	0.92578	0.3579			chr2	864711	864987	2e-07	39	0.94343	0.62695
chr16	23510962	23512586	6.9e-05	43	0.75518	0.43258			chr2	3286260	3286550	0.00066	23	0.66868	0.24056
chr16	23848550	23849536	2e-05	21	0.78491	0.28444			chr2	3751455	3751901	2.5e-15	55	0.81153	0.187
chr16	25703558	25704449	1.2e-89	127	0.36391	0.016251			chr2	8597158	8597561	4.5e-06	42	0.7316	0.2944
chr16	27063249	27063832	1.4e-07	22	0.73985	0.2298			chr2	9879455	9880082	1.8e-07	34	0.90559	0.50743
chr16	27734274	27736811	3.3e-08	41	0.78256	0.36194			chr2	10231491	10231903	2.4e-08	37	0.84219	0.40202
chr16	28379130	28379615	2.6e-34	48	0.88402	0.16464			chr2	10544928	10546487	7.1e-08	41	0.82234	0.28085
chr16	28634328	28635053	3.7e-58	81	0.82745	0.067892			chr2	10572353	10572794	7.3e-05	31	0.8747	0.33342
chr16	28758328	28758619	1.2e-09	25	0.75841	0.2919			chr2	11809714	11809901	0.0012	23	0.87756	0.24885
chr16	28947499	28948216	1.9e-15	32	0.88316	0.32729			chr2	19550794	19551398	0.0014	28	0.83882	0.51085
chr16	29887660	29889045	2.1e-21	85	0.69979	0.30894			chr2	24397660	24398156	6e-15	55	0.95764	0.37701
chr16	30485348	30485810	8.8e-20	40	0.90398	0.4472			chr2	24625409	24626007	2.5e-10	39	0.93009	0.19343
chr16	30021226	30021780	2.4e-05	24	0.72326	0.3272			chr2	25267208	25268941	0.0094	27	0.94105	0.39012
chr16	30106586	30107198	1e-10	29	0.60453	0.1031			chr2	25285996	25287439	0.0005	21	0.9187	0.27396
chr16	30661401	30661752	9.3e-09	21	0.84453	0.20308			chr2	25384179	25384611	5.6e-13	47	0.96302	0.45333
chr16	30597395	30597827	5.2e-08	27	0.73977	0.18839			chr2	26045100	26045542	0.00023	26	0.77622	0.4091
chr16	30572490	30573145	3.1e-11	47	0.59667	0.22029			chr2	25554908	25555820	9.5e-05	28	0.92665	0.3329
chr16	31341019	31341972	2.2e-12	45	0.65127	0.28375			chr2	26521525	26522204	6.4e-06	29	0.72017	0.10395
chr16	31438862	31439238	1.9e-20	41	0.58174	0.080633			chr2	26407931	26408235	5.7e-08	40	0.73133	0.24213
chr16	31154227	31154427	4.5e-13	27	0.74078	0.1298			chr2	26785685	26786330	0.00018	26	0.53142	0.046064
chr16	31830623	31830987	1.5e-19	39	0.86036	0.21274			chr2	26951000	26951378	1.3e-17	56	0.93854	0.27902
chr16	32199006	32199646	9e-27	63	0.90071	0.49725			chr2	31806132	31806958	4.8e-07	48	0.82176	0.36892
chr16	32213813	32214209	1.3e-16	41	0.84906	0.40004			chr2	39187044	39187432	2.7e-11	48	0.86992	0.24205
chr16	32289918	32290204	2.4e-13	38	0.90435	0.49469			chr2	39470591	39471275	6.5e-19	61	0.9455	0.46487
chr16	32096993	32097332	1.1e-19	39	0.85003	0.35379			chr2	45155140	45155564	0.0023	33	0.83375	0.035336
chr16	32127055	32127857	1.9e-69	101	0.89058	0.12617			chr2	45155566	45156225	2.3e-13	61	0.44368	0.031219
chr16	32321787	32321905	2.1e-09	26	0.96328	0.5332			chr2	45156409	45158840	2.4e-38	122	0.86399	0.096399
chr16	32360034	32360419	6.7e-29	64	0.93881	0.58244			chr2	45160050	45161107	4.6e-12	48	0.88641	0.067086
chr16	32662386	32662682	5.3e-17	40	0.89927	0.4215			chr2	45179893	45181204	1.7e-09	61	0.75444	0.35533
chr16	32752492	32753015	0.0017	29	0.87697	0.50725			chr2	45172569	45175032	3.2e-10	38	0.79677	0.2124
chr16	32822872	32823180	1.1e-20	43	0.92493	0.4117			chr2	47748584	47749060	8.2e-13	46	0.59635	0.1397
chr16	33070179	33071267	9.1e-48	93	0.88215	0.34267			chr2	71787551	71787953	0.00014	27	0.90483	0.38367
chr16	33039596	33040126	5.3e-28	52	0.92365	0.43543			chr2	74357510	74358098	1.8e-07	40	0.88494	0.27923
chr16	33319213	33319331	3.3e-09	26	0.94643	0.56573			chr2	74641825	74642984	1.2e-18	84	0.57664	0.15368
chr16	33483362	33483597	8.6e-06	23	0.8643	0.51178			chr2	74669212	74669603	0.0012	32	0.45808	0.098331
chr16	33357372	33357518	4.9e-08	27	0.93349	0.52347			chr2	87036600	87037038	6.1e-08	35	0.95344	0.36224
chr16	33573233	33573753	3.1e-27	67	0.90886	0.56418			chr2	88583528	88584070	1e-11	42	0.93688	0.534
chr16	33852624	33853154	5.7e-30	60	0.88051	0.39991			chr2	89064336	89064683	0.0016	26	0.74119	0.17872
chr16	33853191	33853656	5.5e-08	42	0.88431	0.49646			chr2	90413530	90414218	2.9e-17	66	0.64544	0.19165
chr16	33816982	33817943	1.1e-47	110	0.87767	0.47502			chr2	90447650	90448084	0.0058	50	0.64589	0.096487
chr16	33938567	33939172	7.3e-07	39	0.76863	0.45468			chr2	90449570	90449759	4.8e-06	25	0.40098	0.035968
chr16	34214081	34214494	2.9e-07	31	0.78884	0.48524			chr2	91634987	91635789	1.9e-20	90	0.57077	0.1557
chr16	34256690	34257044	1e-07	31	0.89259	0.58221			chr2	91669992	91670581	4.3e-25	84	0.43291	0.067039
chr16	34441831	34442239	7.4e-07	28	0.82853	0.42431			chr2	91671028	91671535	0.00048	61	0.51557	0.047952
chr16	34659674	34660059	2.9e-09	32	0.81443	0.44686			chr2	91874065	91874599	1.4e-10	54	0.49397	0.10126
chr16	34740519	34740978	1.5e-07	30	0.84869	0.48181			chr2	91997437	91997706	1.5e-10	45	0.51111	0.080853
chr16	34787051	34787558	8.1e-15	41	0.84615	0.43398			chr2	92027831	92028421	8e-13	63	0.48419	0.15847
chr16	46462158	46462811	1.9e-24	63	0.79119	0.27036			chr2	95523610	95524230	1.6e-06	39	0.81876	0.23702
chr16	46877959	46878520	1.3e-44	62	0.95946	0.4128			chr2	96192678	96193277	1.8e-09	40	0.84653	0.12934
chr16	48420340	48421504	3.5e-07	23	0.8198	0.21799			chr2	97166152	97166591	8.6e-17	55	0.95251	0.26957
chr16	50707414	50707970	1.2e-33	61	0.94025	0.43113			chr2	98340406	98341083	6.4e-21	64	0.95174	0.3319
chr16	53407042	53407678	1.6e-14	42	0.64728	0.17385			chr2	105853493	105853696	0.0016	21	0.95482	0.58419
chr16	54228067	54228713	4.3e-14	33	0.65314	0.2643			chr2	112123799	112124151	4.6e-06	33	0.37725	0.048291
chr16	56659885	56661231	7.1e-06	24	0.72645	0.26959			chr2	114737182	114737549	1.4e-11	49	0.9041	0.45145
chr16	57323157	57324200	0.0006	25	0.72185	0.24058			chr2	118617587	118617884	7.1e-07	34	0.95359	0.31985
chr16	57917573	57918319	4.7e-09	45	0.61166	0.30822			chr2	119614359	119614908	8.1e-10	39	0.37511	0.067915
chr16	58056685	58057575	0.00012	23	0.73892	0.36092			chr2	121334247	121334782	1.4e-09	44	0.91191	0.25836
chr16	62068433	62071129	4.5e-122	170	0.60484	0.021621			chr2	121776102	121776817	1.5e-09	41	0.88495	0.5086
chr16	66612410	66613101	9.4e-12	39	0.53254	0.13412			chr2	128452804	128453484	8.9e-10	49	0.53415	0.17106
chr16	66969400	66969823	2.5e-14	31	0.71412	0.15667			chr2	129659299	129660076	9.8e-05	47	0.90293	0.50797
chr16	67475108	67475696	5.1e-09	21	0.89715	0.35893			chr2	130794470	130794767	0.00085	28	0.89896	0.59639
chr16	67682064	67682654	2.9e-39	60	0.83224	0.12814			chr2	131009572	131011053	2.5e-25	82	0.89799	0.20802
chr16	67682662	67683979	6.8e-18	81	0.78865	0.24835			chr2	130986755	130986995	4.6e-10	38	0.94871	0.42141
chr16	67919761	67920533	1e-09	26	0.92357	0.44014			chr2	131673573	131674221	1.5e-08	55	0.83422	0.44305
chr16	67688067	67688681	8.6e-12	35	0.8389	0.49068			chr2	132404284	132404896	1.9e-12	50	0.92287	0.37612
chr16	68002825	68003724	2e-19	52	0.59985	0.1163			chr2	132430668	132431334	2.9e-06	30	0.47115	0.061696
chr16	68014227	68014699	0.00021	44	0.77642	0.46935			chr2	132587028	132587462	6.7e-20	66	0.66932	0.22067
chr16	68481082	68481511	1.1e-10	31	0.53815	0.15304			chr2	134785337	134785905	4e-05	32	0.87816	0.56162
chr16	69854759	69855464	1.6e-09	20	0.86435	0.34903			chr2	150176837	150177277	3.8e-10	39	0.96115	0.56278
chr16	69958188	69959116	2.1e-06	29	0.80221	0.43876			chr2	165811338	165812184	6.7e-08	35	0.63635	0.065052
chr16	70484760	70485183	9.9e-12	34	0.91558	0.59366			chr2	170624939	170625512	1.9e-17	58	0.94172	0.17548
chr16	70613539	70614540	0.0021	23	0.8013	0.41906			chr2	171675500	171676944	1e-13	52	0.90716	0.33348
chr16	71475454	71475883	3.4e-25	50	0.85476	0.29663			chr2	173955018	173956258	0.00036	23	0.7332	0.15365
chr16	71599291	71599741	1e-05	20	0.65706	0.15327			chr2	176982040	176982600	0.00016	35	0.66877	0.17768
chr16	70714228	70715427	6.8e-12	35	0.75887	0.2883			chr2	177003360	177004590	5.6e-11	57	0.61615	0.21637
chr16	72461055	72461900	1.1e-09	24	0.81394	0.25145			chr2	191625702	191626206	1.4e-11	47	0.92489	0.32898
chr16	73033823	73034694	0.00041	23	0.72489	0.18948			chr2	207122134	207123498	0.00055	35	0.90072	0.57993
chr16	73516886	73517455	5.6e-07	27	0.83028	0.49715			chr2	207115778	207119852	3.9e-23	88	0.90786	0.54463
chr16	75281260	75282783	2.2e-09	41	0.72213	0.37389			chr2	217534614	217536232	1.6e-06	37	0.84624	0.40352
chr16	75143199	75144260	2.1e-08	29	0.80064	0.30307			chr2	220107911	220108594	8.4e-09	42	0.90946	0.45097
chr16	79320791	79321474	0.0088	20	0.83408	0.39605			chr2	220312698	220313492	1.8e-23	99	0.87112	0.47815
chr16	81245567	81247120	9.6e-09	32	0.79256	0.29371			chr2	220361587	220362216	5.8e-13	56	0.66918	0.11932
chr16	83987429	83988232	0.00059	23	0.53922	0.1486			chr2	223159126	223162666	1.7e-40	138	0.64201	0.14232
chr16	84074336	84074976	3.1e-07	31	0.69285	0.2368			chr2	223164426	223168221	1.8e-13	142	0.47705	0.13937
chr16	84230089	84231041	1e-09	24	0.88897	0.53179			chr2	231855399	231855692	7.2e-05	38	0.93615	0.32344
chr16	84515173	84515867	1.1e-05	27	0.87296	0.49852			chr2	232054673	232056045	6.8e-08	63	0.5579	0.11259
chr16	84577577	84578345	5.8e-05	25	0.72548	0.32277			chr2	233246085	233246651	1e-06	47	0.76694	0.21007
chr16	84628260	84629302	1.9e-10	32	0.77957	0.35823			chr2	233251984	233253291	4.9e-32	102	0.56874	0.10817
chr16	84645126	84646126	2.7e-08	20	0.87177	0.33347			chr2	237123108	237123409	3.3e-17	59	0.95221	0.18048
chr16	84619919	84621132	1.1e-07	26	0.87954	0.5287			chr2	239755681	239756334	2.2e-18	65	0.53948	0.048139
chr16	84918300	84919278	5.3e-08	31	0.78479	0.36085			chr2	239072765	239072926	0.0034	23	0.3933	0.063492
chr16	85382490	85382997	3.5e-13	23	0.92691	0.36651			chr2	241034481	241035261	5.2e-06	33	0.70289	0.13587
chr16	85319684	85320265	1.7e-13	26	0.92711	0.35291			chr2	242805752	242806119	0.00083	29	0.90639	0.48753
chr16	85355163	85356335	0.00066	26	0.73267	0.13008			chr20	623068	623656	6.3e-18	56	0.47356	0.04243
chr16	85205791	85206489	8.1e-12	28	0.83126	0.25768			chr20	644418	644949	6.9e-22	81	0.50414	0.044098
chr16	85763281	85764013	7.6e-06	20	0.9006	0.54804			chr20	2820702	2820965	0.00085	35	0.61995	0.12201
chr16	86331211	86332309	1.2e-10	40	0.63161	0.28694			chr20	3766503	3766751	8.4e-11	39	0.85349	0.11816
chr16	86965359	86965704	3.2e-13	20	0.85437	0.22713			chr20	3653786	3654419	2.7e-16	65	0.89491	0.46805
chr16	87066530	87067512	0.00018	28	0.80298	0.37207			chr20	4228646	4229310	7.9e-20	66	0.92652	0.49265
chr16	87158966	87159400	7.2e-13	24	0.76646	0.21194			chr20	4868089	4869941	1.7e-05	38	0.9099	0.38519
chr16	87249981	87250942	1e-23	64	0.878	0.5721			chr20	4899284	4900893	0.00018	29	0.86933	0.41714
chr16	87524359	87525384	1.8e-20	70	0.58715	0.25431			chr20	14206944	14207548	6.1e-12	50	0.92101	0.43834
chr16	87817541	87818057	0.00014	20	0.81878	0.2867			chr20	17296076	17296843	5.3e-10	44	0.86186	0.15035
chr16	88134932	88135639	1.8e-06	30	0.72865	0.37862			chr20	19870032	19870646	0.0038	20	0.73529	0.094539
chr16	88053144	88053401	5.2e-13	30	0.73568	0.20041			chr20	21588775	21589346	4.6e-09	35	0.88914	0.33756
chr16	88150134	88150681	4.6e-05	21	0.85226	0.47019			chr20	23028213	23029100	3.9e-20	68	0.82883	0.22489
chr16	87983960	87984341	0.00035	26	0.74149	0.33693			chr20	23635049	23637970	3.9e-12	56	0.86065	0.26386
chr16	87858124	87859505	2.3e-11	43	0.89144	0.4001			chr20	25129023	25129583	5.3e-14	46	0.71348	0.10973
chr16	87867881	87876838	1.9e-09	283	0.80256	0.48575			chr20	25731416	25732269	0.00013	36	0.89398	0.41629
chr16	87876885	87878651	5.4e-17	66	0.81249	0.33576			chr20	25990398	25991443	1.1e-07	36	0.87352	0.25769
chr16	87878712	87880809	3.3e-43	75	0.87655	0.29223			chr20	25967721	25968252	1.3e-10	38	0.91082	0.21799
chr16	87883096	87884089	4.9e-06	28	0.52646	0.16839			chr20	30071912	30072224	6.9e-06	36	0.86222	0.38011
chr16	87884571	87894065	1.8e-17	269	0.60709	0.24608			chr20	25834294	25834776	6e-09	42	0.90303	0.31102
chr16	87896572	87897477	9.8e-06	32	0.81667	0.25814			chr20	30225516	30225851	2.2e-08	34	0.93179	0.34099
chr16	88589774	88590549	1.5e-11	47	0.87431	0.49772			chr20	32856702	32857521	5.2e-12	60	0.45474	0.10639
chr16	89070646	89070957	2.5e-14	25	0.57986	0.10706			chr20	33064005	33064396	6.8e-10	36	0.5937	0.18595
chr16	89150861	89151495	7.1e-05	21	0.65095	0.33789			chr20	33762425	33762722	0.0054	22	0.94834	0.5098
chr16	89104354	89104979	4.1e-09	24	0.73703	0.21919			chr20	34204770	34205256	1.7e-07	33	0.80081	0.054804
chr16	88554273	88555023	2.2e-34	52	0.92841	0.30265			chr20	35986462	35987355	0.0003	30	0.87262	0.40425
chr16	89117811	89118444	9.9e-09	21	0.82338	0.2948			chr20	39320730	39321736	3.9e-17	60	0.52245	0.13053
chr16	89314586	89315086	2.1e-05	42	0.74009	0.33966			chr20	41817082	41818551	1.2e-44	137	0.70072	0.017317
chr16	88706017	88706513	2.6e-15	37	0.79212	0.35178			chr20	42744640	42745022	4.4e-12	49	0.95282	0.19818
chr16	88496783	88497227	2.9e-34	59	0.79513	0.16615			chr20	42788651	42788944	1.9e-10	46	0.97677	0.35402
chr16	89460203	89461208	5.3e-06	20	0.87188	0.41464			chr20	43378779	43379389	1.3e-17	64	0.92699	0.36882
chr16	89438247	89439807	9.1e-27	56	0.85839	0.37571			chr20	43726487	43726998	2.8e-21	72	0.95914	0.094941
chr16	89972338	89973513	5.1e-32	52	0.8612	0.43886			chr20	43932952	43933118	0.0005	29	0.9363	0.33516
chr16	90088800	90090032	7.9e-41	62	0.72281	0.047486			chr20	43933119	43933487	0.0022	34	0.95948	0.60509
chr16	90148627	90149008	2.2e-10	27	0.50623	0.059045			chr20	43944867	43945616	3.5e-21	62	0.92373	0.22307
chr16	90143272	90144416	4.2e-23	40	0.59784	0.058067			chr20	44001142	44002272	2.7e-09	49	0.73423	0.20197
chr16	90172614	90173095	0.0057	42	0.72222	0.39825			chr20	44451327	44451973	2.3e-06	36	0.84051	0.30507
chr16	88785282	88786072	2.9e-12	23	0.93429	0.60335			chr20	44638743	44640886	1.9e-40	128	0.9024	0.10731
chr17	56960	57378	2.3e-08	25	0.93844	0.62362			chr20	44746351	44747104	0.00029	40	0.55403	0.17812
chr17	655951	656403	4.7e-09	30	0.79275	0.22221			chr20	44838775	44839013	7e-06	29	0.91313	0.38217
chr17	790435	791249	7.3e-11	29	0.84265	0.42983			chr20	44829274	44829894	3.9e-10	53	0.79856	0.17624
chr17	789173	789814	2.3e-05	22	0.92224	0.61893			chr20	48525778	48527054	1.9e-05	34	0.81569	0.29713
chr17	749633	750848	3.7e-12	36	0.69311	0.11335			chr20	49032068	49032541	0.00013	24	0.89039	0.2245
chr17	930531	931791	9e-11	36	0.77464	0.32641			chr20	52276459	52277349	3e-07	40	0.39373	0.0823
chr17	923573	925932	4.7e-47	98	0.87147	0.38091			chr20	54578129	54581005	1.1e-74	205	0.84451	0.037612
chr17	942001	943542	1.1e-26	65	0.74654	0.22924			chr20	55754229	55755102	2.6e-06	39	0.90004	0.56372
chr17	1157042	1157541	2.6e-16	30	0.91599	0.48333			chr20	56323933	56324723	0.0025	33	0.47037	0.16711
chr17	915489	915913	2e-13	28	0.89639	0.40877			chr20	57766895	57767352	1.6e-09	45	0.92868	0.42052
chr17	1006243	1007075	9.4e-09	20	0.92421	0.44329			chr20	58508471	58508786	4.7e-09	40	0.93087	0.32566
chr17	1451478	1452593	4.1e-14	33	0.9065	0.42587			chr20	59542497	59542866	0.0023	42	0.91055	0.53704
chr17	1447067	1448555	8.4e-13	33	0.92152	0.52818			chr20	60540387	60540802	9.6e-06	31	0.64081	0.15409
chr17	1455653	1456646	2.9e-08	20	0.90987	0.3851			chr20	61640851	61642060	2.3e-12	57	0.72559	0.17157
chr17	1416033	1417445	7.5e-14	33	0.85914	0.33311			chr20	61604424	61605075	0.00016	35	0.46266	0.13746
chr17	1408112	1412071	3.8e-40	79	0.90704	0.38446			chr20	62120084	62120748	9.1e-08	37	0.84262	0.2919
chr17	1412809	1414402	5.7e-05	31	0.91855	0.40704			chr20	62166034	62166503	0.0039	32	0.6965	0.27133
chr17	697525	698813	0.00022	45	0.6616	0.26731			chr20	61946703	61947656	0.00023	39	0.81219	0.33906
chr17	1173904	1174363	9.1e-09	68	0.5923	0.25094			chr20	62259095	62259929	6.3e-08	44	0.78324	0.29675
chr17	1658021	1658766	7.1e-08	29	0.75192	0.26742			chr20	62327939	62329137	2.4e-18	60	0.69087	0.18385
chr17	1670994	1674611	1.1e-07	89	0.74862	0.30882			chr21	10990509	10991273	4.4e-13	96	0.88306	0.56448
chr17	1674822	1675430	4.3e-05	25	0.90242	0.22403			chr21	15352061	15352541	0.0045	39	0.71768	0.33674
chr17	1676230	1679846	2.2e-33	79	0.83319	0.32782			chr21	33246930	33248377	6.1e-09	43	0.71812	0.16707
chr17	1633345	1633892	6.1e-08	25	0.81458	0.35215			chr21	33765521	33765918	8.2e-07	28	0.79196	0.1116
chr17	1969792	1971273	8.1e-17	31	0.78751	0.18503			chr21	38580483	38581544	3.6e-07	30	0.81303	0.23643
chr17	2286342	2287446	0.00036	20	0.87015	0.37333			chr21	38936098	38936605	6.2e-12	48	0.31691	0.013838
chr17	1961174	1961930	2.1e-40	84	0.85454	0.41037			chr21	40757209	40758452	2.2e-17	65	0.87344	0.52412
chr17	1478102	1478497	2.2e-08	23	0.71165	0.19853			chr21	41242006	41243848	0.00045	31	0.86883	0.30717
chr17	3289362	3289838	4.1e-24	52	0.80908	0.25551			chr21	41259690	41261129	0.0007	29	0.91179	0.52595
chr17	3434711	3435478	7.8e-05	23	0.8571	0.38268			chr21	43222806	43223470	2.7e-05	25	0.88004	0.18494
chr17	3599770	3600424	5.9e-05	32	0.5694	0.251			chr21	44631462	44632086	0.0019	22	0.73374	0.24687
chr17	3588429	3589270	2.9e-14	32	0.67965	0.14237			chr21	44829269	44829728	0.0014	26	0.92917	0.60557
chr17	4039529	4040731	3.7e-05	20	0.8602	0.35402			chr21	45360885	45361964	0.00049	29	0.91743	0.45489
chr17	4412841	4413495	8.7e-10	24	0.88769	0.34324			chr21	45811345	45811549	0.00051	26	0.92145	0.52359
chr17	1359891	1361616	6.5e-15	69	0.84015	0.44385			chr21	45770337	45770947	2.4e-18	67	0.6425	0.10379
chr17	1389616	1390757	4.1e-31	77	0.65355	0.16218			chr21	46294891	46295635	0.0026	23	0.72395	0.18245
chr17	1395365	1401323	2.3e-30	160	0.80749	0.3568			chr21	45745231	45745760	0.00031	29	0.83148	0.39498
chr17	4685994	4686464	2.9e-09	32	0.79894	0.33851			chr21	46767365	46768077	5.7e-05	30	0.79608	0.2534
chr17	4841834	4842460	0.004	20	0.80705	0.4725			chr21	47062068	47062365	0.00047	34	0.74484	0.26925
chr17	4688568	4689485	9.1e-45	69	0.83667	0.11972			chr21	46952822	46954405	5.1e-06	37	0.82089	0.37513
chr17	4981142	4982305	7.1e-52	89	0.64377	0.02423			chr21	48081552	48082031	9e-11	49	0.89667	0.45908
chr17	5019138	5019999	1.1e-53	83	0.95367	0.15909			chr22	16867768	16868184	2.3e-10	44	0.92386	0.21205
chr17	4444172	4445139	5.4e-12	32	0.84237	0.41162			chr22	17516869	17517517	1.2e-11	45	0.88309	0.13627
chr17	4805226	4805861	2e-07	32	0.93172	0.49379			chr22	17600608	17600985	7.3e-11	42	0.71969	0.18425
chr17	6371673	6373150	7.4e-08	32	0.86899	0.48538			chr22	17640588	17641037	0.0012	27	0.5848	0.1094
chr17	6555321	6555695	4.9e-22	37	0.75803	0.10715			chr22	18050796	18051631	0.0086	22	0.75322	0.078878
chr17	6796804	6797654	2.3e-24	43	0.50748	0.15688			chr22	18531027	18531591	0.0006	32	0.83215	0.39273
chr17	7127560	7128285	1.1e-05	22	0.73274	0.28856			chr22	19136162	19136754	7e-11	45	0.70721	0.16668
chr17	7359435	7359828	6.4e-16	25	0.84708	0.22683			chr22	19138274	19139060	0.0032	45	0.5331	0.18108
chr17	7388938	7390627	2e-10	37	0.68548	0.23733			chr22	20459412	20459654	3.4e-10	33	0.84495	0.18982
chr17	7461816	7463197	2.2e-17	31	0.87545	0.184			chr22	21025082	21025643	1e-14	56	0.93994	0.43577
chr17	7492002	7492597	4.7e-10	36	0.68172	0.20006			chr22	21983305	21983527	1.5e-06	29	0.92396	0.29704
chr17	8250458	8250895	3.1e-20	36	0.91378	0.45812			chr22	22472207	22472723	1.6e-14	54	0.88423	0.25242
chr17	8058148	8059256	1.1e-06	20	0.72714	0.20369			chr22	27588161	27588902	0.008	21	0.88892	0.31247
chr17	9054133	9054844	0.00027	21	0.71742	0.29851			chr22	27719082	27719921	0.0056	25	0.89759	0.35508
chr17	10074046	10075200	3.2e-13	22	0.91754	0.16683			chr22	30807864	30810548	0.00051	26	0.89034	0.40942
chr17	10085956	10086952	0.00022	21	0.91586	0.44401			chr22	29709509	29709964	2.5e-09	40	0.83059	0.16838
chr17	11144852	11145197	1.3e-15	45	0.42889	0.033621			chr22	31317610	31318404	2e-10	48	0.80083	0.24938
chr17	11145217	11145404	3.1e-05	23	0.83625	0.18922			chr22	32072544	32073378	5.6e-06	49	0.71169	0.22873
chr17	15652886	15653137	3.4e-20	31	0.92805	0.34184			chr22	32438946	32439394	0.0032	29	0.7593	0.39858
chr17	15686218	15686592	1.5e-19	34	0.65471	0.063038			chr22	33213731	33216643	1.5e-06	46	0.75778	0.27534
chr17	15855460	15856620	0.008	23	0.81712	0.40842			chr22	33224041	33226385	5.2e-09	40	0.76793	0.24509
chr17	15850857	15852259	9.9e-11	26	0.92104	0.46449			chr22	33250214	33251274	0.0014	26	0.92666	0.40043
chr17	16289405	16289910	6.6e-07	27	0.79173	0.32371			chr22	36960138	36960666	0.0009	31	0.91558	0.51207
chr17	16281702	16282799	0.00077	30	0.82199	0.37012			chr22	38006566	38007924	0.0089	26	0.85382	0.3624
chr17	16285414	16288272	3.3e-15	51	0.77008	0.34686			chr22	38610134	38610559	1.7e-07	35	0.69266	0.14377
chr17	16586738	16587266	3e-23	41	0.82635	0.33898			chr22	38156955	38159872	1.1e-13	52	0.89475	0.35067
chr17	17108600	17109777	2.2e-69	112	0.37134	0.051275			chr22	38470880	38472851	1.8e-09	71	0.8779	0.39916
chr17	17109788	17113950	2.1e-34	125	0.86388	0.52522			chr22	38476861	38477802	7.1e-10	120	0.43794	0.09198
chr17	17693686	17694366	1.9e-08	21	0.91424	0.30078			chr22	38477826	38478993	8.5e-17	69	0.87621	0.15998
chr17	17687952	17689181	2e-11	24	0.72597	0.17196			chr22	40081745	40082083	7.9e-12	40	0.84921	0.35143
chr17	18528537	18529487	1e-11	42	0.82727	0.37321			chr22	41764486	41765632	0.00069	24	0.87298	0.22963
chr17	18286244	18286911	6e-29	52	0.85062	0.30368			chr22	41888361	41889202	0.003	27	0.83509	0.27678
chr17	19627844	19628276	1.6e-28	43	0.95868	0.48394			chr22	42095346	42095666	2.9e-06	31	0.95939	0.10842
chr17	19883427	19884135	4.7e-08	30	0.87104	0.50228			chr22	42394558	42395093	1.2e-12	53	0.9523	0.21655
chr17	20687569	20687981	7.1e-32	46	0.96503	0.30577			chr22	42525133	42525629	5e-06	31	0.90147	0.51065
chr17	20978349	20979439	0.002	28	0.7397	0.38327			chr22	42740444	42740976	0.00011	31	0.64353	0.20172
chr17	21163518	21164243	6.3e-12	28	0.87399	0.33504			chr22	44228634	44230319	5.2e-16	62	0.88223	0.37062
chr17	21477294	21477953	1.1e-22	45	0.79035	0.33089			chr22	44230805	44231030	1.5e-06	28	0.94911	0.61528
chr17	21743781	21744243	0.0041	30	0.76547	0.41676			chr22	45125585	45126014	0.0021	24	0.85591	0.40884
chr17	21934610	21934939	8.1e-06	30	0.8504	0.54665			chr22	45473584	45474486	0.0014	33	0.82245	0.44204
chr17	25289531	25290266	7.2e-52	95	0.84884	0.34705			chr22	45933558	45934469	0.0037	20	0.90765	0.34478
chr17	25798497	25799694	1.5e-09	22	0.87974	0.38055			chr22	46484114	46484960	2.7e-07	33	0.88742	0.20533
chr17	25802281	25804427	3.2e-09	30	0.87196	0.44406			chr22	46448594	46450707	1.1e-30	103	0.82949	0.040596
chr17	25845387	25847520	0.0055	25	0.85236	0.44679			chr22	46469692	46473343	1.4e-28	102	0.88925	0.23525
chr17	25959752	25961403	5.8e-15	27	0.81444	0.13751			chr22	46476126	46477144	0.00041	41	0.90708	0.18024
chr17	25897583	25898896	0.0016	23	0.91632	0.48046			chr22	46502736	46503785	8.5e-12	47	0.91026	0.28281
chr17	25785558	25788807	1.4e-14	43	0.81727	0.33438			chr22	46646625	46647129	2.3e-08	36	0.85946	0.17035
chr17	26369730	26370690	1.2e-09	21	0.92574	0.44407			chr22	46851448	46852358	2.9e-06	30	0.86894	0.36017
chr17	27075854	27076680	0.00018	26	0.81434	0.49082			chr22	46984902	46986723	4.5e-05	42	0.83725	0.37079
chr17	27940338	27940568	8.4e-16	29	0.34973	0.029821			chr22	48932417	48933046	0.0036	25	0.88061	0.52308
chr17	29298604	29299137	6e-05	24	0.73592	0.36368			chr22	49114813	49115489	0.0061	25	0.82958	0.41236
chr17	29032893	29033547	5.1e-34	51	0.79103	0.10458			chr22	49875585	49876318	0.00017	29	0.81206	0.20575
chr17	30244070	30244394	3.9e-23	40	0.94511	0.25644			chr22	50528297	50528529	1e-09	35	0.77123	0.2836
chr17	31266487	31267473	2.5e-07	21	0.93526	0.52732			chr22	50705686	50706535	2.3e-26	104	0.83926	0.14744
chr17	32953181	32954056	1.9e-52	79	0.8203	0.14366			chr22	50985261	50986813	1.5e-12	95	0.91347	0.34154
chr17	32964895	32965128	1e-11	25	0.72545	0.15221			chr22	50986875	50987453	1.2e-13	62	0.91632	0.069764
chr17	33841795	33842355	3.2e-10	23	0.82244	0.44557			chr22	51016411	51016801	1.9e-12	42	0.83025	0.19202
chr17	34820189	34820846	2.2e-19	44	0.74668	0.15815			chr22	51169093	51169741	1.1e-25	82	0.89255	0.28392
chr17	35289712	35291804	4.4e-52	92	0.55113	0.12455			chr3	238210	240238	6.5e-63	184	0.47595	0.034442
chr17	36590286	36591147	7.6e-12	31	0.86852	0.34345			chr3	577651	577865	0.00029	25	0.86049	0.3522
chr17	37123535	37124038	9.1e-08	25	0.70598	0.25396			chr3	2139600	2141894	5.2e-74	204	0.84578	0.020383
chr17	38024173	38024636	3.7e-38	58	0.94701	0.227			chr3	6902759	6904627	8.4e-45	141	0.80393	0.025304
chr17	38935753	38935996	0.0035	23	0.60666	0.16308			chr3	8809017	8809563	1.4e-16	52	0.922	0.16014
chr17	40439131	40440091	6.3e-08	21	0.73032	0.15432			chr3	9989095	9989434	6.4e-05	33	0.74496	0.28125
chr17	40835839	40836681	1.3e-27	44	0.84215	0.14971			chr3	12940466	12941211	1.9e-08	38	0.8596	0.35261
chr17	40934442	40935913	2.4e-07	35	0.78733	0.35959			chr3	13974245	13974830	3.6e-21	66	0.92272	0.14549
chr17	40935941	40937849	2.9e-73	105	0.89126	0.16303			chr3	14339260	14339650	2e-06	39	0.92689	0.42326
chr17	40699689	40700196	9.4e-07	26	0.8545	0.48783			chr3	14597305	14597729	4.3e-05	25	0.72729	0.21825
chr17	41981151	41982743	0.0045	23	0.85438	0.51174			chr3	39543514	39544347	7.1e-18	55	0.92318	0.30443
chr17	43365931	43366761	0.0011	21	0.80519	0.32215			chr3	42305640	42307744	1.8e-36	120	0.87078	0.15091
chr17	43355030	43355984	2.7e-07	24	0.81185	0.24706			chr3	42727208	42727854	1.3e-27	82	0.92195	0.25849
chr17	44846903	44847610	4e-37	54	0.93777	0.35586			chr3	42947092	42948363	1.1e-26	76	0.90835	0.034754
chr17	45855614	45856021	2.7e-28	46	0.89003	0.18819			chr3	42977642	42978318	2.8e-08	40	0.91391	0.56544
chr17	46006244	46007667	4.7e-08	23	0.90359	0.40703			chr3	44622610	44622861	7.8e-08	41	0.8771	0.47924
chr17	47113181	47113631	0.0004	25	0.70522	0.39867			chr3	46759372	46759633	0.00074	20	0.81808	0.31607
chr17	47296804	47297334	1.2e-10	36	0.78003	0.36249			chr3	48464807	48465574	0.00014	36	0.91144	0.44873
chr17	47632373	47633625	5.2e-05	30	0.73801	0.35596			chr3	48698751	48698904	0.0091	21	0.86388	0.23421
chr17	48257015	48259035	1.1e-19	42	0.89407	0.41602			chr3	49236530	49237211	1.2e-16	54	0.94591	0.2089
chr17	48858635	48858937	1.6e-22	35	0.96974	0.51678			chr3	50243389	50244079	0.0031	30	0.53616	0.11534
chr17	50234953	50238325	4.9e-128	191	0.62977	0.055769			chr3	50231255	50231904	3e-12	53	0.90024	0.30475
chr17	50961520	50961920	8.3e-07	26	0.76143	0.43383			chr3	59739901	59744306	3.5e-05	41	0.87633	0.49158
chr17	53314358	53315488	6.2e-06	22	0.75543	0.24204			chr3	72201712	72202471	0.00023	21	0.76953	0.066548
chr17	55122795	55123724	6.6e-58	84	0.93695	0.095489			chr3	71803784	71803998	1e-05	35	0.63974	0.27094
chr17	55974664	55976001	1.1e-08	30	0.77696	0.32665			chr3	72226391	72227100	1.7e-07	29	0.90169	0.40179
chr17	56005229	56006697	7.4e-07	31	0.71829	0.21697			chr3	75445094	75445892	5.9e-14	62	0.95382	0.56173
chr17	56356418	56356680	4.6e-20	30	0.72148	0.10816			chr3	87137941	87139061	3.3e-17	51	0.74357	0.068661
chr17	56596406	56596926	9.1e-15	27	0.79119	0.21315			chr3	96495617	96495744	0.00018	23	0.95105	0.55795
chr17	56565003	56565544	2.2e-22	62	0.86084	0.53951			chr3	101405900	101406600	8e-05	23	0.86677	0.26708
chr17	60215888	60216487	2.4e-33	48	0.92693	0.19914			chr3	105072529	105073031	0.0016	36	0.52724	0.20041
chr17	60556318	60556501	2.3e-11	28	0.34994	0.040736			chr3	105601366	105602079	2.2e-05	28	0.91409	0.44362
chr17	61514859	61515641	2.2e-15	51	0.9023	0.58796			chr3	120025441	120025786	1.5e-09	39	0.9761	0.53221
chr17	61819895	61820454	6e-10	25	0.70041	0.16259			chr3	124838842	124840296	0.00026	35	0.53093	0.13733
chr17	61926680	61926910	9.5e-19	31	0.87548	0.23567			chr3	125553442	125554803	1.6e-05	39	0.79587	0.28383
chr17	62293061	62295691	4.6e-05	29	0.68775	0.22287			chr3	126135027	126135355	5.2e-09	35	0.96261	0.63864
chr17	62289048	62290299	4.4e-07	20	0.9244	0.45261			chr3	126260688	126261110	1.5e-18	64	0.9717	0.26717
chr17	63266744	63267625	7.8e-10	23	0.79347	0.19002			chr3	127056771	127057295	6.6e-13	51	0.90732	0.2706
chr17	66231273	66232354	8e-06	25	0.7346	0.23642			chr3	128764995	128765287	3.6e-09	38	0.73769	0.16146
chr17	66203144	66203983	2.5e-06	23	0.76926	0.21835			chr3	131245608	131246165	2.4e-10	37	0.7241	0.071503
chr17	66284845	66286130	1.2e-10	26	0.76888	0.21575			chr3	133464677	133465757	2.2e-13	58	0.52401	0.11029
chr17	70049517	70050249	1.2e-12	22	0.79113	0.1107			chr3	138152218	138153170	2.9e-06	33	0.8609	0.34226
chr17	70180864	70182103	0.0004	21	0.69114	0.25606			chr3	138679285	138679655	7.6e-09	35	0.65169	0.12364
chr17	70294714	70296083	6.1e-06	23	0.88583	0.39123			chr3	138739094	138739649	3.8e-17	63	0.95144	0.51501
chr17	70498344	70499742	2.4e-06	27	0.70044	0.28891			chr3	138763053	138763899	5.1e-25	85	0.95146	0.4959
chr17	70512386	70514965	8.2e-15	42	0.80182	0.24034			chr3	142666209	142666659	1.3e-06	37	0.92752	0.6115
chr17	70636593	70637038	8e-17	43	0.81055	0.42692			chr3	180587736	180588353	0.0002	29	0.72213	0.27856
chr17	70119457	70120842	4.3e-55	96	0.79403	0.20284			chr3	181436980	181438423	9.8e-23	71	0.8763	0.19926
chr17	71284648	71285584	5.5e-07	22	0.81881	0.32689			chr3	181441083	181441703	2.8e-05	30	0.80215	0.20962
chr17	71304408	71305922	0.0057	31	0.55239	0.21947			chr3	186490155	186490915	5.4e-09	47	0.84266	0.23595
chr17	72231135	72231677	3.6e-08	22	0.77444	0.092332			chr3	193987364	193988762	2.9e-05	53	0.82642	0.38384
chr17	72228537	72229677	7.6e-07	21	0.8687	0.28377			chr3	194705761	194706233	2.3e-06	28	0.859	0.421
chr17	72430615	72431399	0.0051	20	0.92554	0.44908			chr3	195488653	195489291	9.2e-16	58	0.87947	0.34367
chr17	72764976	72766876	1.6e-07	27	0.77395	0.34892			chr3	196366720	196367027	0.00081	27	0.54041	0.057376
chr17	72210499	72212158	1.3e-21	31	0.87169	0.14068			chr3	196694194	196695348	3.2e-06	48	0.85832	0.49092
chr17	72748700	72752339	1.2e-18	60	0.82168	0.3816			chr4	572407	573247	0.002	33	0.7347	0.31743
chr17	73007119	73008340	3.1e-08	22	0.65055	0.1531			chr4	1107040	1107783	4.4e-06	74	0.69328	0.35203
chr17	72818751	72819876	0.0013	24	0.68735	0.23294			chr4	1522267	1522441	0.0022	21	0.8803	0.26962
chr17	73016447	73017557	6e-06	25	0.86156	0.43498			chr4	1039524	1040695	5.3e-23	80	0.81823	0.21647
chr17	73844954	73846036	3.1e-10	27	0.91719	0.51406			chr4	1397902	1399769	9.2e-52	152	0.48175	0.04857
chr17	73976610	73977848	9.1e-09	22	0.87663	0.442			chr4	2048763	2049053	6.9e-10	35	0.82202	0.16044
chr17	73890460	73890951	6.5e-07	20	0.83571	0.32466			chr4	2366183	2366970	9.8e-16	71	0.93107	0.45434
chr17	74267894	74268699	6.6e-16	36	0.66283	0.14301			chr4	2257045	2262684	0.002	124	0.84267	0.47372
chr17	74415941	74417327	0.0024	25	0.82438	0.43449			chr4	3043045	3043955	1.1e-13	57	0.89195	0.38374
chr17	74573701	74575070	8.2e-06	25	0.83773	0.40044			chr4	4229220	4230029	0.0023	52	0.41157	0.11019
chr17	74564820	74565549	1.1e-13	31	0.78713	0.17796			chr4	3485650	3486247	2.6e-05	32	0.88316	0.51786
chr17	74580218	74581007	0.00049	21	0.77608	0.26806			chr4	1765111	1765585	1.7e-12	45	0.85506	0.1886
chr17	75142296	75143488	0.0026	29	0.7868	0.47349			chr4	6107177	6107538	8.8e-12	44	0.92912	0.536
chr17	75373149	75374104	0.0031	32	0.68728	0.2403			chr4	6665587	6666467	6e-22	76	0.70034	0.16629
chr17	75315623	75316784	1.3e-11	55	0.81872	0.42397			chr4	6660372	6660771	9.5e-10	51	0.48798	0.131
chr17	75789203	75789846	3.6e-14	38	0.60591	0.24309			chr4	7046622	7047955	3.2e-07	34	0.86376	0.26492
chr17	76037107	76037460	5.7e-07	22	0.49695	0.11475			chr4	8190424	8191171	0.0011	30	0.85511	0.39921
chr17	76101390	76101846	2e-10	21	0.71688	0.16315			chr4	8582903	8583211	3e-08	38	0.86463	0.37918
chr17	76123389	76123907	0.0002	23	0.59453	0.20232			chr4	11370331	11370836	2.1e-19	63	0.95031	0.2493
chr17	76170368	76171028	1e-07	20	0.85815	0.17536			chr4	1188198	1188724	6.8e-06	40	0.82159	0.2045
chr17	76731884	76733533	2e-07	25	0.88969	0.45004			chr4	17643341	17643842	0.0002	38	0.73367	0.3561
chr17	77121607	77121965	6.2e-08	22	0.71471	0.25127			chr4	24801299	24801497	1.9e-06	32	0.94342	0.61374
chr17	77029967	77030608	1.9e-08	27	0.73173	0.1735			chr4	25090110	25090665	8.4e-08	39	0.85977	0.30508
chr17	77133733	77134259	1.2e-06	30	0.60229	0.22749			chr4	30723601	30724052	6.1e-09	70	0.46052	0.024471
chr17	77997423	77998110	4.9e-22	43	0.77375	0.25424			chr4	30724166	30724745	6e-05	49	0.42576	0.097733
chr17	78039069	78039465	0.0001	21	0.75758	0.32882			chr4	36245137	36246732	4.2e-40	121	0.48543	0.031851
chr17	78079607	78079817	3e-07	20	0.87896	0.23891			chr4	37245552	37246245	5.6e-13	60	0.41755	0.019762
chr17	77923841	77924535	4.8e-15	44	0.85238	0.37337			chr4	37246333	37247586	1.6e-26	105	0.44054	0.025741
chr17	78401058	78401675	1.9e-10	22	0.86177	0.31346			chr4	46125886	46127297	0.0042	36	0.58308	0.15631
chr17	77810508	77811166	9.9e-07	30	0.7508	0.34482			chr4	46391361	46392657	2.3e-30	95	0.84362	0.016562
chr17	78942508	78943191	0.00045	25	0.69601	0.1918			chr4	46726431	46726653	8.4e-07	33	0.85961	0.21205
chr17	79435290	79436179	2.1e-09	34	0.76332	0.34532			chr4	48485907	48486472	1.3e-05	48	0.7198	0.26121
chr17	79495005	79495495	3.6e-11	40	0.56724	0.20356			chr4	56023781	56024347	5.4e-07	41	0.79008	0.36729
chr17	78832610	78833739	1.6e-19	47	0.79195	0.25623			chr4	56659541	56660083	2.8e-10	40	0.9487	0.14153
chr17	79622848	79623935	1e-07	23	0.82866	0.27002			chr4	57458738	57459027	1.4e-08	35	0.95122	0.43428
chr17	79611986	79614270	8.3e-21	58	0.7699	0.32779			chr4	68311716	68312415	3.5e-07	31	0.9539	0.55751
chr17	79619707	79621707	1.7e-09	62	0.73663	0.40845			chr4	74847470	74847829	0.00015	23	0.79348	0.32996
chr17	78952226	78952992	1.8e-05	25	0.77998	0.33574			chr4	77342010	77342791	2e-18	81	0.70452	0.058154
chr17	79680519	79681311	3.4e-13	36	0.72422	0.25828			chr4	99850800	99851296	3.1e-07	30	0.67287	0.090355
chr17	80133750	80135052	2.1e-06	25	0.91126	0.47585			chr4	111531722	111534481	2e-50	138	0.89637	0.13447
chr17	80255544	80256453	4.5e-20	39	0.77496	0.14931			chr4	122853491	122854212	4.6e-18	59	0.95303	0.48471
chr17	80337358	80337842	3.2e-11	24	0.82593	0.35281			chr4	124321368	124323683	0.0008	25	0.81976	0.28194
chr17	80328444	80329224	9.9e-05	41	0.84807	0.51284			chr4	128702830	128703045	1e-05	25	0.54679	0.038038
chr17	80332748	80333430	4.6e-38	80	0.8975	0.44156			chr4	140656748	140657184	0.00012	41	0.5167	0.15535
chr17	80486549	80487846	0.0012	34	0.73595	0.39448			chr4	140823099	140824366	0.00049	30	0.67071	0.16797
chr17	80022655	80022966	7.3e-10	28	0.79588	0.41023			chr4	141500502	141500775	0.0031	24	0.82326	0.11237
chr17	80501634	80503160	2.7e-17	32	0.90363	0.31027			chr4	145566199	145566595	5.7e-07	28	0.9241	0.17266
chr17	80356707	80357278	1.8e-05	20	0.76734	0.25621			chr4	155411177	155411421	1.6e-05	29	0.88636	0.33947
chr17	80694176	80694895	6.3e-07	21	0.79268	0.30108			chr4	155702687	155703138	2.2e-10	46	0.93545	0.55149
chr17	80190194	80192425	9e-29	72	0.7878	0.29133			chr4	165877874	165878742	2.5e-12	45	0.5233	0.074801
chr17	80200357	80201618	4.6e-10	59	0.84408	0.36923			chr4	165898142	165899134	1.6e-07	32	0.54357	0.21008
chr17	81016126	81016810	1.2e-13	26	0.92972	0.50798			chr4	169798739	169799622	3.1e-32	105	0.81354	0.12453
chr17	81049477	81049932	2.1e-11	24	0.81769	0.16869			chr4	170695906	170696675	8.8e-09	47	0.6981	0.16859
chr17	79093128	79093465	3.5e-20	42	0.55645	0.14262			chr4	174444306	174446284	2.1e-08	73	0.77586	0.45373
chr18	3411917	3412523	1.8e-10	28	0.85038	0.48309			chr4	183062252	183062729	0.0014	31	0.79072	0.3559
chr18	8703865	8704531	0.0023	22	0.76497	0.29856			chr4	183783637	183784717	0.00012	31	0.92485	0.56398
chr18	10455462	10456258	1.3e-06	23	0.71642	0.21186			chr4	184263736	184264502	2e-06	40	0.85551	0.25441
chr18	10726279	10726742	1.2e-33	49	0.97505	0.23782			chr4	184667833	184668515	8.5e-06	30	0.92387	0.38754
chr18	11849757	11850896	5.1e-09	23	0.48468	0.10725			chr4	184643038	184643582	4.5e-05	32	0.89005	0.49873
chr18	12030310	12031080	1.9e-14	25	0.93173	0.33601			chr4	186065775	186067204	0.0027	32	0.88605	0.34999
chr18	12338767	12339663	7e-06	26	0.7285	0.31482			chr4	186574422	186576472	0.0076	25	0.92924	0.45928
chr18	12896834	12897152	2.6e-25	46	0.85563	0.26796			chr4	190731818	190732171	0.0025	46	0.88373	0.53604
chr18	12911024	12912338	2.3e-81	127	0.74592	0.21315			chr5	343810	344177	0.0014	35	0.60355	0.17001
chr18	13672795	13675568	1.1e-06	37	0.6568	0.26087			chr5	191636	191999	3.6e-06	29	0.92863	0.16356
chr18	13621527	13622147	2.8e-19	34	0.91722	0.49536			chr5	563865	564385	2.1e-08	38	0.93092	0.26439
chr18	14178772	14179820	6e-29	72	0.57602	0.15293			chr5	565023	565462	1.2e-17	55	0.7494	0.13515
chr18	14430581	14431456	9.8e-45	67	0.58656	0.059618			chr5	561707	562393	1e-14	53	0.92309	0.36067
chr18	14450118	14450983	5.4e-47	88	0.49631	0.078517			chr5	1103768	1104470	0.00027	29	0.85597	0.1812
chr18	14458160	14458890	1.8e-11	38	0.61977	0.18177			chr5	1245930	1246661	1.9e-17	67	0.88424	0.32647
chr18	14747599	14748455	1.7e-38	70	0.69274	0.11884			chr5	1016224	1016784	7.1e-06	24	0.89481	0.27994
chr18	15164979	15165580	4.6e-16	35	0.74136	0.22485			chr5	1725089	1725823	1.7e-08	43	0.77748	0.35853
chr18	15197553	15198308	2.9e-50	81	0.76584	0.1229			chr5	2742987	2743601	8.4e-06	38	0.77659	0.19339
chr18	14999268	14999878	1e-42	82	0.77149	0.24635			chr5	1879346	1879927	1.9e-11	46	0.80873	0.11005
chr18	14999884	15000472	0.00026	46	0.73889	0.32494			chr5	2747694	2750263	6e-83	234	0.91436	0.179
chr18	20937882	20939078	0.00014	24	0.91276	0.60461			chr5	3599775	3600829	1.2e-17	86	0.47081	0.1556
chr18	28990794	28991279	1.2e-12	27	0.96188	0.48364			chr5	10649367	10650351	6.3e-34	108	0.92005	0.31398
chr18	29178292	29179456	9.5e-07	20	0.93202	0.49645			chr5	14868964	14870594	0.0063	24	0.8301	0.24873
chr18	29303710	29304684	9.5e-36	49	0.92383	0.074897			chr5	28927672	28928499	3e-23	76	0.91455	0.35211
chr18	32847090	32847393	1.3e-14	24	0.3789	0.010696			chr5	33937592	33939485	8.9e-40	115	0.91115	0.1409
chr18	34854197	34855568	1.2e-82	115	0.86153	0.11527			chr5	37835167	37836317	0.00087	46	0.71795	0.27742
chr18	43418368	43419182	1.3e-33	66	0.68205	0.1092			chr5	41509714	41510330	3.9e-08	33	0.88187	0.25329
chr18	45193381	45194469	1e-12	33	0.91022	0.52516			chr5	42756850	42757686	5.6e-06	32	0.60548	0.14578
chr18	45967398	45968123	1.6e-09	21	0.86635	0.34752			chr5	42924138	42924583	1.5e-12	44	0.95903	0.54246
chr18	46102255	46103157	2.3e-09	30	0.78743	0.25949			chr5	42944442	42944811	0.00081	21	0.82755	0.23664
chr18	46323988	46325469	4.7e-10	29	0.91233	0.49193			chr5	42949327	42950754	7e-07	53	0.9069	0.22097
chr18	53089891	53090653	1.9e-06	27	0.89914	0.57764			chr5	42950977	42952547	1.9e-42	118	0.9515	0.092273
chr18	55835253	55836936	2.9e-13	34	0.92082	0.44598			chr5	54516275	54516779	2.6e-09	46	0.51298	0.071645
chr18	55914502	55915177	1.3e-05	24	0.76442	0.21423			chr5	63256345	63257267	1.1e-20	64	0.51761	0.072823
chr18	56122966	56124235	0.00045	20	0.7737	0.2778			chr5	72677160	72677688	3.5e-12	54	0.87863	0.52508
chr18	57362432	57363658	1.1e-11	25	0.85831	0.28612			chr5	72677754	72678402	7e-05	67	0.77262	0.35918
chr18	57636312	57637172	2e-45	64	0.94261	0.26128			chr5	76011124	76011428	2.6e-05	31	0.34482	0.010453
chr18	57565355	57566328	1.1e-05	31	0.76007	0.37881			chr5	77805966	77806463	3.3e-06	37	0.53831	0.10493
chr18	61669807	61670236	2.9e-23	44	0.89241	0.51536			chr5	78365169	78366525	3.5e-28	96	0.77353	0.14494
chr18	70208974	70211072	1.7e-129	189	0.7006	0.017389			chr5	98175241	98175687	7.8e-08	34	0.94612	0.49103
chr18	70211624	70212080	0.0094	31	0.55612	0.10821			chr5	101118927	101119809	0.0085	33	0.87358	0.50637
chr18	72201664	72202693	1.3e-09	21	0.83418	0.28647			chr5	110229747	110230331	5e-07	35	0.93873	0.56312
chr18	72208336	72209745	5.2e-11	27	0.84051	0.32044			chr5	126565278	126565579	2.4e-05	28	0.41141	0.051206
chr18	72178214	72180446	1.4e-14	44	0.86166	0.42598			chr5	131706222	131707458	0.002	30	0.84152	0.36435
chr18	72871401	72872709	2e-15	35	0.77272	0.337			chr5	132155197	132155657	4.9e-07	29	0.87072	0.22864
chr18	74060453	74061041	1e-07	24	0.86624	0.52974			chr5	139044570	139045359	0.00046	25	0.79343	0.22905
chr18	74330771	74331820	1.8e-08	23	0.75637	0.24016			chr5	139047870	139048084	0.00068	30	0.41232	0.010832
chr18	74468860	74469641	5.9e-05	29	0.79033	0.44812			chr5	140011453	140012167	5e-13	50	0.58777	0.072658
chr18	74770351	74771036	1.1e-20	38	0.90943	0.27833			chr5	140051982	140052701	7.4e-20	69	0.95597	0.54002
chr18	74725223	74726360	0.00011	22	0.85066	0.35349			chr5	140175666	140177638	2.3e-46	138	0.95841	0.51043
chr18	75611872	75612199	8.1e-14	23	0.7976	0.10069			chr5	140213435	140214419	4e-09	42	0.92947	0.21483
chr18	76307137	76307726	3.5e-10	21	0.78843	0.13911			chr5	140180254	140181577	7.7e-05	55	0.87216	0.18457
chr18	76322817	76323014	1.6e-06	21	0.9214	0.56129			chr5	140181582	140183834	2.7e-46	136	0.95573	0.43959
chr18	76367298	76368275	4.7e-12	42	0.72579	0.39963			chr5	140226179	140228575	4.5e-18	65	0.91281	0.24744
chr18	76617436	76617779	8.4e-10	23	0.86239	0.25195			chr5	140202016	140202808	3.4e-11	42	0.95602	0.50741
chr18	77267246	77267870	5.3e-05	33	0.81704	0.39009			chr5	140202817	140203712	6.2e-09	88	0.96948	0.46522
chr18	77307618	77308079	3.8e-10	26	0.90448	0.53815			chr5	140165765	140167176	0.00036	63	0.89611	0.35603
chr18	77285814	77286467	1.2e-17	37	0.7936	0.21705			chr5	140167579	140168106	6.8e-16	55	0.95434	0.38465
chr18	77336397	77337219	1.3e-17	39	0.74969	0.15406			chr5	140214927	140216231	1.6e-43	123	0.96651	0.38567
chr18	77162865	77163876	1.1e-15	34	0.81566	0.33003			chr5	140208416	140211596	8.9e-51	159	0.95979	0.41002
chr18	77623689	77624162	1.7e-46	89	0.88422	0.49061			chr5	140188554	140189216	4.3e-14	56	0.95078	0.63576
chr18	77545049	77545284	9.1e-06	20	0.80446	0.49945			chr5	140219209	140224742	5.9e-58	208	0.93037	0.39038
chr18	77684915	77685475	4e-05	21	0.61535	0.16477			chr5	140229039	140230628	3.2e-51	144	0.96182	0.41979
chr18	77659203	77659572	4.4e-35	49	0.97662	0.52706			chr5	140248314	140249902	6.6e-09	63	0.85588	0.34929
chr18	77917579	77918405	8.9e-26	97	0.8236	0.48534			chr5	140249917	140251149	2.4e-45	129	0.97114	0.44834
chr18	77230971	77231515	4.5e-13	25	0.87762	0.36692			chr5	140242203	140242936	9.7e-17	71	0.96462	0.37293
chr19	345221	345506	4.1e-10	24	0.92057	0.39222			chr5	140236298	140237184	1.5e-09	59	0.95644	0.55303
chr19	291671	291986	1.2e-35	48	0.95438	0.17441			chr5	140237452	140238311	1.3e-14	50	0.96617	0.53579
chr19	409887	410471	0.0065	23	0.65645	0.25873			chr5	140255778	140257531	5.4e-51	144	0.96293	0.41758
chr19	853020	853515	3e-36	61	0.92509	0.19353			chr5	140260960	140263022	1.7e-10	71	0.7714	0.32172
chr19	719371	719958	3e-19	65	0.84025	0.25527			chr5	140263085	140264105	2e-41	132	0.97102	0.37882
chr19	719965	721038	1.6e-45	101	0.42323	0.047841			chr5	140475678	140476600	2.6e-28	95	0.96955	0.35204
chr19	940666	941295	4.4e-41	64	0.93092	0.17961			chr5	140502890	140503797	1.1e-27	89	0.95828	0.3095
chr19	1041761	1042173	6.9e-14	28	0.87895	0.36896			chr5	140536877	140538041	1.4e-25	80	0.9377	0.33293
chr19	615846	616038	6.1e-10	25	0.50285	0.080424			chr5	140481366	140482940	3.5e-33	101	0.95322	0.37275
chr19	934704	935516	1.2e-18	37	0.72782	0.078294			chr5	140573345	140574398	7.1e-22	71	0.92384	0.30845
chr19	576700	578121	4.6e-16	74	0.85373	0.53448			chr5	140516325	140517419	6.5e-29	100	0.94561	0.46564
chr19	584733	585276	0.0014	24	0.79704	0.36999			chr5	140562210	140564387	3.1e-31	107	0.88953	0.31908
chr19	1169955	1170604	1.8e-21	40	0.83997	0.38341			chr5	140553744	140554636	6.2e-25	88	0.94227	0.38853
chr19	1105445	1105903	2.5e-06	28	0.51414	0.21128			chr5	140568156	140569177	4.5e-26	86	0.93564	0.3262
chr19	675455	676170	9.2e-10	37	0.68752	0.31639			chr5	140529818	140531097	4.2e-06	51	0.90448	0.38161
chr19	1522544	1523172	1.3e-12	26	0.89289	0.16847			chr5	140531157	140532099	8.7e-24	89	0.95338	0.29319
chr19	1524463	1525263	0.0026	32	0.66953	0.33227			chr5	140558946	140559327	2.4e-08	38	0.93756	0.36976
chr19	1353991	1354530	2.8e-10	25	0.83055	0.2898			chr5	140604099	140605330	2.6e-29	90	0.94528	0.28093
chr19	1700455	1700840	4.5e-11	26	0.82334	0.39461			chr5	140580519	140581038	3.4e-10	38	0.91861	0.28847
chr19	863010	863196	0.00035	24	0.77883	0.45437			chr5	140589744	140590705	4e-28	92	0.93417	0.32968
chr19	1789149	1790046	3e-30	68	0.57134	0.19927			chr5	140594776	140595915	1.8e-28	93	0.93728	0.35261
chr19	1647041	1647547	4.3e-08	21	0.87751	0.2994			chr5	140620758	140621746	4.3e-24	82	0.92171	0.22807
chr19	2031517	2032293	8.6e-09	26	0.73718	0.18091			chr5	140683315	140683806	2.7e-12	46	0.9384	0.34763
chr19	1018243	1019428	1.4e-06	23	0.70468	0.27345			chr5	140615424	140616663	5.7e-32	98	0.94431	0.25719
chr19	2041070	2041937	2.8e-11	34	0.75183	0.29497			chr5	140626444	140627372	1.5e-28	88	0.94623	0.46333
chr19	2167002	2167673	5.2e-12	28	0.89686	0.40999			chr5	140711851	140712311	3.5e-07	44	0.90632	0.52469
chr19	2275872	2276101	1.1e-14	28	0.9191	0.54694			chr5	140734647	140735055	7.6e-07	29	0.86675	0.19737
chr19	1244797	1245633	0.0034	33	0.67154	0.20351			chr5	140718316	140719021	1.4e-05	30	0.81015	0.18142
chr19	1272551	1273877	2e-25	50	0.834	0.30623			chr5	140739599	140740524	0.001	39	0.84768	0.34916
chr19	2251333	2252887	2e-53	174	0.77586	0.37884			chr5	140740925	140741566	2.5e-15	54	0.91192	0.26592
chr19	2634459	2635150	8.7e-16	30	0.82982	0.1802			chr5	140753386	140755285	6.4e-07	81	0.76276	0.40709
chr19	3043112	3043570	3.7e-09	23	0.9045	0.41346			chr5	140755736	140756549	0.0031	36	0.92801	0.59939
chr19	2090786	2091808	8e-14	29	0.89861	0.30777			chr5	140731309	140731964	2.7e-12	63	0.95018	0.34133
chr19	2719704	2720394	0.0026	23	0.45824	0.14374			chr5	140723650	140725276	0.0032	66	0.85711	0.4285
chr19	1242312	1242847	5.7e-08	33	0.81647	0.49651			chr5	140725279	140726236	9.2e-11	66	0.88659	0.56224
chr19	3057166	3057804	6.1e-13	33	0.7674	0.17517			chr5	140751235	140752250	5.5e-23	75	0.90318	0.38401
chr19	3346590	3347306	1.6e-06	27	0.64793	0.16164			chr5	140777265	140777722	0.001	23	0.81747	0.081729
chr19	3387614	3388546	1.7e-22	43	0.81645	0.17194			chr5	140768824	140769677	3.2e-23	77	0.93011	0.40139
chr19	3403625	3403893	1.4e-06	26	0.90297	0.041811			chr5	140743561	140744521	0.0027	50	0.90008	0.1995
chr19	3403911	3404393	0.00028	24	0.64102	0.053314			chr5	140744674	140746334	1.6e-21	77	0.86859	0.38236
chr19	3404417	3405252	1.5e-36	59	0.84633	0.07605			chr5	140778992	140780072	4.1e-25	78	0.93444	0.29555
chr19	3482980	3483327	2.4e-14	26	0.83779	0.242			chr5	140762055	140763182	2.1e-13	54	0.83532	0.24903
chr19	3360967	3364303	5e-17	89	0.67811	0.21243			chr5	140782276	140783341	1.2e-13	56	0.90687	0.26804
chr19	3367641	3369452	0.0013	35	0.72698	0.22664			chr5	140789094	140789887	1.7e-20	74	0.96254	0.27169
chr19	3369849	3372676	0.002	75	0.73063	0.42825			chr5	140772653	140774670	9.7e-27	104	0.91118	0.4417
chr19	3374934	3376006	7.3e-19	34	0.74487	0.10846			chr5	140807084	140808068	5.3e-20	68	0.96411	0.47318
chr19	4268096	4268681	1.2e-08	22	0.92774	0.5975			chr5	140793563	140795118	4.2e-23	78	0.96183	0.37572
chr19	4115450	4116346	0.00012	28	0.85112	0.46727			chr5	140821275	140821888	2.9e-12	46	0.95468	0.42589
chr19	4058664	4059104	3.4e-06	21	0.63738	0.18172			chr5	140809986	140811873	4.9e-36	108	0.96362	0.24608
chr19	4597134	4597489	2.5e-10	22	0.67717	0.11811			chr5	140812063	140812818	0.00016	53	0.96474	0.43123
chr19	4717185	4717985	1.5e-09	25	0.81375	0.20721			chr5	140798757	140799268	4.1e-11	59	0.96881	0.32425
chr19	4380315	4380956	0.0022	20	0.79788	0.34825			chr5	140800585	140803085	1.1e-49	130	0.91271	0.28058
chr19	4784732	4785532	6.8e-22	51	0.84938	0.39611			chr5	143977979	143978790	7.3e-06	35	0.52476	0.18012
chr19	4878008	4878665	7.6e-05	32	0.75206	0.40763			chr5	145758569	145759139	6.1e-05	29	0.79695	0.29587
chr19	4449088	4449954	1e-11	27	0.91682	0.41006			chr5	156277240	156277598	6.5e-12	40	0.91418	0.37895
chr19	2212261	2213274	0.00029	23	0.88482	0.43619			chr5	157117429	157117999	3.5e-11	49	0.94187	0.52034
chr19	5289681	5291880	1.4e-29	57	0.88197	0.28832			chr5	158523965	158524594	8.9e-13	43	0.49978	0.10041
chr19	5479824	5480264	8.9e-06	21	0.67855	0.21496			chr5	172096819	172097064	1.9e-09	39	0.97176	0.60044
chr19	5620566	5621773	7e-05	26	0.78374	0.319			chr5	172287542	172288431	0.0007	23	0.84252	0.21134
chr19	5799180	5799541	1.6e-05	22	0.7605	0.37866			chr5	172671737	172673009	1e-22	76	0.79322	0.20299
chr19	5891517	5892403	2.4e-12	35	0.65612	0.151			chr5	172655912	172656797	0.0015	52	0.93104	0.27073
chr19	5825305	5825589	8.2e-09	20	0.9428	0.54258			chr5	172659102	172661081	4.2e-53	155	0.93149	0.098852
chr19	6273927	6274320	7.9e-06	20	0.74531	0.26366			chr5	172663593	172664901	2.9e-06	70	0.88299	0.18462
chr19	1453287	1453762	5.1e-11	28	0.64555	0.14667			chr5	172665360	172666293	1.1e-06	73	0.86864	0.090313
chr19	6659861	6660144	0.00015	25	0.74959	0.3622			chr5	173390693	173391697	0.0058	25	0.66278	0.14737
chr19	7152434	7153233	0.00046	20	0.88147	0.45309			chr5	175487859	175488370	5.2e-13	49	0.882	0.053416
chr19	7224142	7224862	9.7e-12	25	0.81001	0.069221			chr5	176046669	176047759	3.4e-20	88	0.44415	0.10457
chr19	6232985	6233781	2.5e-14	31	0.76456	0.19755			chr5	176024335	176024516	6.7e-06	29	0.82572	0.23795
chr19	7753971	7754545	1.7e-14	26	0.87525	0.25848			chr5	176273807	176274417	5.7e-06	36	0.91333	0.55742
chr19	7746948	7747283	1.3e-12	35	0.85793	0.42108			chr5	176543687	176544192	2.6e-06	41	0.63932	0.084469
chr19	7710947	7711843	2.1e-08	26	0.81967	0.31885			chr5	176827234	176827930	3.5e-19	80	0.63721	0.13634
chr19	8038623	8039134	2.8e-13	25	0.95139	0.41847			chr5	177209475	177209979	2.5e-07	40	0.75877	0.2302
chr19	8942549	8943590	5.3e-62	91	0.40532	0.011246			chr5	177433790	177434410	3.2e-10	44	0.58928	0.1083
chr19	9394392	9394549	6.7e-06	20	0.63311	0.17422			chr5	177410878	177411551	0.0022	43	0.68057	0.21415
chr19	9517164	9518455	3.4e-28	55	0.46141	0.057054			chr5	177592424	177592922	2.2e-12	44	0.93777	0.34472
chr19	10463827	10464320	0.0031	29	0.68402	0.35782			chr5	178368568	178368881	0.0068	20	0.87414	0.046642
chr19	10722764	10723836	1.9e-06	24	0.89406	0.58987			chr5	179105977	179106364	0.0057	37	0.55659	0.20812
chr19	10655326	10656120	4.4e-09	35	0.84529	0.45558			chr5	179634651	179635540	2.6e-07	42	0.84063	0.35844
chr19	10770105	10771276	0.0044	26	0.81853	0.46764			chr5	179740567	179741754	3.2e-19	59	0.94202	0.50353
chr19	10403694	10404258	8e-08	36	0.54415	0.16121			chr6	1555195	1555857	3.8e-09	41	0.48646	0.10309
chr19	10404286	10405374	5.4e-52	78	0.79817	0.15994			chr6	4079052	4079440	2.4e-14	51	0.95667	0.29185
chr19	7983603	7984114	9.1e-14	29	0.92247	0.50839			chr6	1601660	1602009	1.5e-08	37	0.95557	0.61825
chr19	11534313	11534852	1.1e-12	28	0.77141	0.21472			chr6	9398950	9399510	5e-09	36	0.89272	0.24492
chr19	11591382	11591593	2.8e-05	23	0.42003	0.11611			chr6	10720222	10720931	1.1e-14	56	0.95249	0.53498
chr19	11959140	11960319	3.1e-31	71	0.4213	0.04725			chr6	13015010	13015495	0.00073	25	0.80556	0.16418
chr19	12376996	12377319	3e-11	25	0.94465	0.61968			chr6	13860071	13860605	1.7e-10	51	0.55953	0.19093
chr19	12443131	12443751	0.00018	20	0.74369	0.20506			chr6	16138932	16141672	0.00089	38	0.83893	0.42401
chr19	12624145	12624770	1.5e-28	44	0.87944	0.11478			chr6	16216629	16217193	3.4e-08	32	0.94496	0.41095
chr19	12655114	12656565	2.8e-05	23	0.92398	0.51297			chr6	17016236	17016536	4.1e-07	31	0.74837	0.15389
chr19	12707696	12708298	9.5e-29	42	0.94956	0.36393			chr6	17580401	17581278	0.0019	73	0.52951	0.21994
chr19	12758290	12759407	2.7e-32	64	0.67203	0.18019			chr6	22015163	22015942	0.00097	24	0.74302	0.21117
chr19	12831425	12832346	2.5e-23	64	0.38565	0.067315			chr6	22146659	22147820	2.4e-12	48	0.9121	0.43862
chr19	13187317	13188384	5.4e-06	23	0.84061	0.39033			chr6	24356995	24358803	7.3e-18	76	0.68697	0.10023
chr19	13189246	13190352	0.0034	25	0.79807	0.45099			chr6	26017596	26018118	3.6e-06	33	0.70735	0.19732
chr19	13133062	13134081	2.2e-15	31	0.69247	0.11571			chr6	26755472	26756674	4e-06	27	0.84973	0.13397
chr19	13318520	13318855	4.7e-09	31	0.67597	0.2737			chr6	27482482	27483160	4.2e-05	31	0.69095	0.30637
chr19	5102992	5103633	2.5e-14	31	0.81913	0.1407			chr6	27523487	27523833	0.00017	26	0.89674	0.31189
chr19	13813206	13813772	6.3e-19	60	0.75627	0.32493			chr6	27621012	27621721	2.3e-17	66	0.85537	0.44311
chr19	14217893	14218703	1e-05	20	0.88894	0.39976			chr6	27706103	27706578	0.0094	26	0.87848	0.34781
chr19	14185305	14185737	0.00018	22	0.44808	0.10421			chr6	27795388	27795633	0.0035	23	0.84277	0.39591
chr19	14115312	14116320	3.8e-05	20	0.75637	0.15056			chr6	27831823	27832805	9.7e-19	62	0.92595	0.15858
chr19	13112434	13113975	1.7e-37	73	0.8591	0.29372			chr6	28058590	28059208	1.1e-08	35	0.9099	0.26607
chr19	13125072	13129648	3.7e-09	104	0.84871	0.36023			chr6	28226904	28227547	1.4e-16	52	0.87884	0.18429
chr19	14655972	14656706	3.7e-14	27	0.88511	0.34453			chr6	33560690	33561266	5.9e-09	44	0.62864	0.22661
chr19	14584352	14584939	7.6e-56	84	0.87694	0.18806			chr6	35754396	35755023	0.00018	29	0.84469	0.47137
chr19	15064819	15065472	2e-11	27	0.83785	0.26115			chr6	37461018	37461554	0.0059	27	0.89477	0.32733
chr19	15133710	15134025	1.6e-18	29	0.82016	0.10661			chr6	37592781	37593342	8.3e-08	31	0.46338	0.05001
chr19	15582508	15582972	2.3e-06	31	0.83367	0.50733			chr6	40567266	40567796	0.0036	34	0.63092	0.16191
chr19	15661943	15662272	1.2e-09	23	0.41842	0.039402			chr6	41341723	41342604	4.4e-08	71	0.71578	0.40469
chr19	15833733	15834316	2.5e-10	33	0.66967	0.22062			chr6	42521772	42522139	0.00033	34	0.64303	0.2949
chr19	15946889	15948693	3e-12	81	0.33966	0.027065			chr6	42694749	42695166	7.5e-11	42	0.93785	0.16259
chr19	16010461	16010889	1.6e-09	41	0.43959	0.10636			chr6	49681149	49681774	8.2e-07	34	0.82783	0.33914
chr19	15532284	15533069	6.5e-07	20	0.90814	0.49318			chr6	62995371	62996702	5.1e-28	84	0.82269	0.025014
chr19	16221518	16222003	0.00081	28	0.82286	0.45564			chr6	72298293	72298667	0.00032	28	0.81842	0.41855
chr19	16394344	16394828	1.5e-14	30	0.77155	0.23005			chr6	74008820	74009629	1e-12	54	0.94415	0.36361
chr19	16830858	16832821	2.4e-08	39	0.81523	0.39852			chr6	74233077	74233847	2.9e-09	55	0.44443	0.13656
chr19	17414642	17415872	2.6e-12	27	0.74816	0.15718			chr6	75794396	75795782	8.2e-13	49	0.82769	0.14728
chr19	17504681	17505162	4.9e-29	45	0.89791	0.3293			chr6	79338767	79339461	8.7e-07	29	0.897	0.27223
chr19	17392261	17393451	9.4e-62	92	0.58504	0.050419			chr6	87832363	87832609	3.2e-10	37	0.91286	0.31789
chr19	17336516	17336781	0.00083	20	0.7372	0.2341			chr6	88757292	88757797	9e-19	67	0.96881	0.65034
chr19	17579217	17579944	2.7e-10	23	0.70474	0.16583			chr6	90597160	90597819	2.5e-13	44	0.93274	0.30174
chr19	17540330	17540894	0.0074	20	0.77198	0.30087			chr6	100893721	100897603	1.2e-57	171	0.95286	0.15388
chr19	17942127	17942495	1.6e-11	25	0.58422	0.1327			chr6	100900668	100902152	7.2e-06	33	0.82286	0.20984
chr19	18162586	18163093	2.6e-22	38	0.80893	0.17196			chr6	101846602	101848016	3.7e-24	73	0.47735	0.13125
chr19	17982979	17984007	1.2e-48	83	0.8534	0.17935			chr6	106428725	106430070	7.2e-14	75	0.58675	0.17422
chr19	18119193	18119311	0.00027	20	0.6015	0.20024			chr6	107955609	107956357	1.6e-15	110	0.74977	0.36137
chr19	18454594	18455840	0.00073	26	0.73461	0.29724			chr6	110720717	110721349	8.2e-10	43	0.9202	0.33417
chr19	18458912	18459487	1.5e-07	22	0.89815	0.3263			chr6	110797568	110797825	2.3e-08	34	0.33646	0.01615
chr19	18337040	18337365	2.7e-20	37	0.54158	0.086146			chr6	110797831	110798147	0.001	40	0.65904	0.09107
chr19	18262820	18263149	0.0008	22	0.69704	0.22032			chr6	112688317	112689126	3.7e-14	51	0.96394	0.57753
chr19	18508281	18508640	4.5e-06	20	0.70495	0.21237			chr6	116886128	116886503	8.5e-06	28	0.91433	0.16672
chr19	18755401	18756231	1.2e-09	26	0.84359	0.33823			chr6	117583644	117585493	3.5e-08	48	0.71579	0.22886
chr19	18783004	18783900	1.6e-11	33	0.80472	0.23937			chr6	129251113	129251356	9.8e-06	31	0.97246	0.63947
chr19	18888053	18889034	1e-41	86	0.89511	0.52203			chr6	134489922	134491769	1.8e-07	38	0.83632	0.18124
chr19	19221082	19221518	0.0015	44	0.49717	0.1821			chr6	144508117	144508639	1.6e-16	56	0.96393	0.49368
chr19	18898153	18898448	3.6e-13	34	0.58454	0.17151			chr6	147124813	147124996	0.0089	22	0.97094	0.59495
chr19	19689070	19691288	4.4e-06	52	0.83236	0.50321			chr6	150346189	150347244	3.4e-10	54	0.50979	0.14052
chr19	19748044	19748691	1.1e-12	47	0.84084	0.50466			chr6	157632530	157633032	0.0096	22	0.90405	0.3746
chr19	19624998	19625481	3.9e-28	50	0.96468	0.22632			chr6	158070950	158071710	0.0012	28	0.77363	0.21914
chr19	19625500	19625879	7.2e-12	46	0.97194	0.63406			chr6	158507507	158508343	9.1e-09	36	0.93679	0.46949
chr19	19639447	19640141	4.5e-21	51	0.88969	0.43094			chr6	159209963	159212311	2.1e-06	34	0.86279	0.31171
chr19	19648109	19648485	1.6e-07	46	0.89857	0.50187			chr6	159186891	159193891	0.0081	166	0.89922	0.55362
chr19	19651494	19652186	5.8e-28	42	0.55069	0.058044			chr6	159193908	159198260	6.8e-10	62	0.79216	0.31547
chr19	21689380	21690020	2e-09	20	0.89149	0.25351			chr6	160182264	160182630	0.00022	23	0.71882	0.21857
chr19	21751733	21752229	6.1e-08	20	0.88509	0.48303			chr6	160426805	160427376	2.9e-10	51	0.94391	0.54713
chr19	22039217	22040126	4.3e-06	20	0.72023	0.27759			chr6	164051548	164052013	1.4e-11	40	0.94664	0.25016
chr19	22192714	22194032	5.7e-23	54	0.45955	0.11826			chr6	164380644	164381908	0.0053	33	0.81258	0.3395
chr19	22234937	22236230	4.7e-21	50	0.56803	0.13426			chr6	164505889	164507321	0.0082	49	0.77766	0.34356
chr19	22398038	22398592	9.7e-15	26	0.75377	0.053634			chr6	166267917	166268460	2.2e-06	45	0.54017	0.16112
chr19	22444393	22444855	3.8e-27	39	0.83141	0.11392			chr6	168196886	168197569	1.3e-09	41	0.94033	0.4349
chr19	22468946	22469860	2.3e-31	43	0.85374	0.03438			chr6	168502008	168502418	3.2e-14	52	0.94832	0.25684
chr19	22604421	22605315	2.2e-30	42	0.79457	0.03448			chr6	170054462	170055284	3.8e-08	45	0.94274	0.42781
chr19	18959505	18960340	4.2e-08	20	0.89183	0.54036			chr6	170338322	170338748	1.8e-13	50	0.94102	0.32307
chr19	22610013	22611699	2.3e-66	94	0.8473	0.038743			chr7	331084	331558	5.4e-06	48	0.60638	0.19488
chr19	22715054	22716035	1.5e-29	47	0.77483	0.023748			chr7	751036	751642	4e-05	30	0.7224	0.12944
chr19	22778636	22779193	1.7e-06	29	0.71832	0.18542			chr7	906420	907325	7.1e-05	24	0.88616	0.21217
chr19	22700477	22700806	9.3e-16	29	0.90452	0.46989			chr7	948844	949658	1.7e-16	59	0.59947	0.10022
chr19	22816873	22817921	8.8e-33	49	0.75623	0.014027			chr7	1239760	1240237	5.4e-05	23	0.86492	0.22392
chr19	22805643	22806740	1.7e-61	82	0.86482	0.063506			chr7	1609130	1610622	1.2e-37	126	0.47611	0.049017
chr19	22891876	22892260	3e-16	29	0.84611	0.23778			chr7	2571168	2571434	4.9e-07	32	0.87315	0.20369
chr19	22800667	22801040	1.9e-19	36	0.85331	0.33747			chr7	2653872	2654920	1.6e-06	35	0.8602	0.27067
chr19	22966485	22967350	7e-24	45	0.79729	0.13325			chr7	2699477	2700466	1.3e-06	51	0.86201	0.42826
chr19	23014991	23015588	6.2e-20	31	0.79727	0.15644			chr7	2704489	2705228	3.1e-08	50	0.90235	0.40084
chr19	22989323	22990650	1.4e-73	98	0.85797	0.082517			chr7	4455921	4456615	0.008	28	0.81208	0.31562
chr19	23185280	23186256	2.1e-30	51	0.66951	0.07537			chr7	4729545	4730841	0.00055	33	0.87031	0.35738
chr19	23253151	23254490	1.5e-45	84	0.52469	0.050962			chr7	4901281	4901981	2e-12	60	0.50826	0.16768
chr19	23386649	23386997	1.2e-15	32	0.42712	0.050207			chr7	5111487	5112462	8.3e-15	54	0.81016	0.093862
chr19	30561800	30562681	1.5e-19	38	0.81374	0.23086			chr7	5183840	5184388	1.6e-05	33	0.89617	0.55251
chr19	30816754	30817655	3.1e-07	23	0.81261	0.28435			chr7	6590444	6590859	2e-07	38	0.92596	0.61321
chr19	31829996	31832057	3.3e-07	36	0.84262	0.47999			chr7	2718716	2719192	2.8e-09	50	0.8725	0.34159
chr19	32513887	32514412	1.5e-07	20	0.73784	0.20225			chr7	19234240	19234594	1.5e-05	25	0.87422	0.32683
chr19	33183367	33183885	1.7e-12	34	0.5408	0.12841			chr7	19183546	19185144	2.4e-20	88	0.4606	0.044614
chr19	33922944	33924065	7.9e-06	21	0.73647	0.23918			chr7	23245556	23246020	4.4e-16	60	0.96008	0.42377
chr19	34175702	34176372	4.1e-08	29	0.58669	0.16743			chr7	32357795	32358840	6.7e-09	55	0.78475	0.38213
chr19	34271801	34272354	8.8e-05	20	0.79679	0.37537			chr7	32801109	32801676	3e-09	35	0.59151	0.13571
chr19	35600404	35601045	4.7e-05	22	0.64573	0.2292			chr7	36011067	36011383	4.9e-07	43	0.8714	0.50701
chr19	35615211	35615986	2.5e-21	42	0.76995	0.091044			chr7	37955303	37955852	3.9e-05	29	0.56338	0.080216
chr19	35748035	35749349	6.8e-07	23	0.92583	0.48545			chr7	38350920	38351162	0.0011	27	0.58685	0.098681
chr19	35752375	35753758	4.5e-10	30	0.76033	0.25599			chr7	39170463	39171181	5.5e-06	30	0.92077	0.46072
chr19	35740798	35742519	5.3e-22	48	0.89158	0.37103			chr7	42896156	42897033	2.9e-11	46	0.90662	0.25492
chr19	35790652	35791143	1.6e-09	35	0.81584	0.37923			chr7	44104493	44105115	5.5e-07	37	0.85934	0.45141
chr19	35969728	35970425	5.4e-05	20	0.83482	0.3809			chr7	47092263	47092685	2.1e-15	55	0.96422	0.27846
chr19	36024464	36025151	3.2e-28	44	0.77981	0.11995			chr7	48887420	48887890	2.6e-07	48	0.82481	0.47965
chr19	35758190	35758437	6.8e-13	27	0.34334	0.028669			chr7	50132439	50132920	9.6e-07	45	0.61452	0.19262
chr19	36335112	36335764	0.0022	27	0.54792	0.24469			chr7	50467652	50468308	8e-22	65	0.9608	0.26852
chr19	36352313	36353799	6.2e-09	47	0.78731	0.41927			chr7	53286494	53287398	1.4e-11	48	0.5022	0.09798
chr19	36450602	36451193	2.6e-15	49	0.6328	0.24354			chr7	55072842	55073607	5.1e-10	41	0.93123	0.61032
chr19	36484989	36485779	4.7e-35	55	0.85736	0.19482			chr7	55412506	55412995	2.8e-11	54	0.93552	0.51586
chr19	36643326	36643932	1.7e-15	38	0.7501	0.37553			chr7	55516627	55517197	8.8e-15	50	0.94225	0.27442
chr19	36736847	36737178	5.7e-21	34	0.72238	0.074147			chr7	56173165	56174625	1.3e-18	71	0.66524	0.047152
chr19	36748247	36748814	1.9e-28	52	0.78324	0.17992			chr7	56183532	56184217	1.8e-19	65	0.89842	0.051594
chr19	37287473	37287920	0.00063	30	0.73556	0.29008			chr7	56297353	56297661	1.1e-06	27	0.82249	0.18539
chr19	37463400	37463873	2e-07	29	0.70466	0.21813			chr7	56242412	56243405	4.5e-32	102	0.86284	0.11641
chr19	37550044	37550431	1.7e-20	38	0.9281	0.47996			chr7	56355446	56355883	2.4e-16	52	0.83851	0.054079
chr19	37498491	37499003	7.5e-28	42	0.84314	0.19365			chr7	56515441	56516309	1.1e-10	52	0.80233	0.30567
chr19	37742156	37743441	7.2e-22	47	0.53683	0.038325			chr7	56605873	56606830	0.00022	49	0.81618	0.43365
chr19	37894260	37894864	7.4e-29	46	0.95071	0.52758			chr7	57271141	57271457	1.9e-06	30	0.89258	0.32814
chr19	38039415	38040043	3.9e-08	46	0.96229	0.63057			chr7	57472316	57472660	9.8e-05	29	0.87574	0.36925
chr19	38041912	38042854	1.4e-25	67	0.39796	0.039303			chr7	57484133	57484497	1e-13	54	0.9217	0.44636
chr19	38280841	38281418	2e-26	41	0.96581	0.52378			chr7	57928238	57929071	4.2e-25	89	0.88856	0.18294
chr19	38345709	38346194	2.9e-29	42	0.93871	0.10013			chr7	62528231	62529166	8.1e-08	54	0.78247	0.36564
chr19	39026990	39028994	1.5e-13	48	0.87053	0.53183			chr7	62514515	62515064	8.6e-09	52	0.86232	0.47308
chr19	39359916	39360286	1.5e-09	23	0.42736	0.057961			chr7	63088151	63088412	0.0013	41	0.91376	0.46146
chr19	39203686	39204383	2.3e-16	29	0.90196	0.2864			chr7	63249881	63251082	1.8e-34	126	0.88741	0.32839
chr19	40382603	40382820	9.2e-11	25	0.95532	0.32696			chr7	63360364	63361827	3.4e-24	82	0.78999	0.12962
chr19	40366087	40366568	1.6e-28	47	0.90676	0.44177			chr7	63391491	63391664	0.0092	27	0.92203	0.4393
chr19	40398275	40398459	2.1e-14	24	0.91932	0.35976			chr7	63386244	63387494	1.7e-21	72	0.83731	0.12451
chr19	40421102	40421743	9.7e-39	65	0.91392	0.41489			chr7	63497517	63497864	0.0029	21	0.84507	0.28901
chr19	40560901	40561534	0.00024	21	0.62468	0.18024			chr7	63505893	63506297	9.5e-05	25	0.82238	0.075857
chr19	40747759	40748266	1.5e-11	21	0.93486	0.35329			chr7	63560447	63561037	1.1e-14	57	0.87016	0.32059
chr19	40732196	40732869	1.9e-35	57	0.39379	0.081864			chr7	63642012	63642726	5.1e-28	98	0.90215	0.30161
chr19	40771889	40772787	3.5e-12	29	0.84981	0.26984			chr7	63642737	63643879	6.4e-05	70	0.81605	0.36493
chr19	40904502	40904764	1e-09	24	0.88151	0.48512			chr7	63923992	63924940	0.0036	42	0.81094	0.49692
chr19	40972308	40972749	1.9e-07	23	0.54303	0.12013			chr7	63955379	63955867	0.0013	28	0.87344	0.11032
chr19	41386115	41386769	2.2e-22	34	0.80927	0.11237			chr7	64029785	64030971	1.5e-32	100	0.66509	0.053029
chr19	41105340	41106334	1.7e-14	42	0.47145	0.1132			chr7	64034942	64035775	4.7e-10	37	0.82432	0.27663
chr19	41531782	41532124	4.9e-17	31	0.66107	0.18357			chr7	64343252	64343571	0.0019	27	0.80196	0.23318
chr19	41836898	41837150	8.3e-13	29	0.63361	0.18606			chr7	65970976	65971499	3e-17	52	0.93178	0.12872
chr19	41833222	41834020	2e-06	40	0.54524	0.20895			chr7	70596631	70597230	3.2e-21	80	0.45825	0.018979
chr19	42747826	42748584	3.8e-05	33	0.68393	0.23343			chr7	72439884	72440429	2.1e-07	42	0.93639	0.33862
chr19	43201920	43202340	6.7e-13	23	0.90761	0.32169			chr7	72791733	72792486	3.7e-15	66	0.72124	0.098006
chr19	44039298	44039611	1.6e-07	26	0.93176	0.62448			chr7	72848557	72848906	5.6e-09	50	0.91303	0.53498
chr19	44039616	44040121	5.1e-05	23	0.6151	0.1816			chr7	73183819	73184146	1.8e-07	35	0.95498	0.56371
chr19	44324443	44325193	1.1e-29	49	0.73208	0.12051			chr7	75317644	75318366	0.00064	32	0.78772	0.30978
chr19	45260373	45261520	0.00041	93	0.53821	0.16251			chr7	75618470	75619271	5.8e-05	26	0.79668	0.22127
chr19	45261521	45261808	9.9e-13	29	0.61345	0.1227			chr7	76026867	76027134	0.00075	22	0.90637	0.10562
chr19	45976188	45976643	1.1e-05	22	0.63077	0.25632			chr7	91808615	91809117	4.6e-05	25	0.77218	0.043508
chr19	45655557	45656068	7.3e-20	71	0.39518	0.037466			chr7	100064036	100065648	3.3e-11	49	0.83739	0.29948
chr19	45656090	45656726	5.1e-39	58	0.83013	0.029825			chr7	100342785	100343230	8e-07	33	0.72493	0.28274
chr19	46443411	46443777	4.5e-20	49	0.81287	0.4131			chr7	100463582	100464384	1.3e-11	47	0.85	0.27657
chr19	46526002	46526583	3.7e-18	37	0.89675	0.27132			chr7	101665247	101666260	0.0014	26	0.90175	0.34668
chr19	46582158	46582595	4.9e-09	24	0.83033	0.22389			chr7	101943963	101944275	1.5e-09	45	0.9117	0.35507
chr19	47539429	47539788	7.1e-11	21	0.53278	0.047848			chr7	117854128	117854981	4.4e-10	51	0.62335	0.10443
chr19	47610649	47612187	6.1e-09	20	0.90486	0.31459			chr7	127743556	127744124	2.9e-08	40	0.81295	0.13397
chr19	47525124	47526434	1.6e-17	41	0.77178	0.16922			chr7	127911432	127911979	4.6e-13	41	0.86679	0.26707
chr19	47770569	47771956	6e-12	33	0.89928	0.52077			chr7	127880750	127881350	8.1e-21	64	0.83107	0.20122
chr19	47612818	47613822	2e-06	20	0.659	0.11857			chr7	130125847	130126966	3.9e-18	75	0.50092	0.08679
chr19	47960220	47960751	9.6e-42	68	0.8052	0.15248			chr7	130605652	130606986	2.5e-05	33	0.65643	0.14359
chr19	48048312	48049077	1.5e-41	67	0.90976	0.42241			chr7	130625864	130626853	0.0057	22	0.88948	0.20275
chr19	48076329	48076901	2.7e-55	75	0.95516	0.088944			chr7	140135326	140135611	1.1e-06	35	0.97235	0.37905
chr19	48346300	48348399	5.6e-05	31	0.81265	0.35095			chr7	143208105	143208783	1.4e-16	60	0.95854	0.5058
chr19	48325991	48330615	1.2e-35	76	0.84674	0.30103			chr7	149119812	149120494	3.6e-15	50	0.87743	0.20859
chr19	48282933	48283760	1.5e-12	26	0.8499	0.23769			chr7	150019898	150021202	9.9e-31	98	0.56059	0.066883
chr19	48283899	48287124	5.7e-08	62	0.88682	0.54584			chr7	150655120	150655637	4e-29	80	0.89517	0.15647
chr19	48918875	48919411	1.8e-14	33	0.81394	0.29073			chr7	150871829	150872062	0.0056	26	0.89293	0.53588
chr19	48946710	48948065	1.9e-74	125	0.6928	0.080116			chr7	150710617	150711201	7.4e-14	56	0.78114	0.11391
chr19	49061510	49062010	1.3e-05	25	0.56539	0.14506			chr7	151217574	151218148	2.6e-14	48	0.60866	0.044242
chr19	49001677	49002780	8.8e-26	87	0.82181	0.49623			chr7	152063834	152064010	3.9e-05	23	0.95902	0.62853
chr19	49232198	49232643	3e-17	52	0.7693	0.40973			chr7	150778572	150778881	0.00077	27	0.58886	0.17004
chr19	49248744	49249195	9.4e-12	25	0.85803	0.27347			chr7	153583182	153585818	1.4e-81	217	0.86716	0.02308
chr19	49398925	49399566	2.7e-10	35	0.56086	0.1337			chr7	153748430	153749976	1.4e-45	141	0.82594	0.018568
chr19	49560268	49560621	9.9e-07	28	0.50298	0.13434			chr7	153749991	153750267	0.00043	44	0.55269	0.012495
chr19	49362053	49362674	1.2e-09	24	0.90087	0.50847			chr7	154001964	154002280	5e-11	38	0.87974	0.054762
chr19	49636804	49637536	3e-22	42	0.85192	0.21751			chr7	154585895	154586240	2.4e-08	37	0.80945	0.096268
chr19	49661702	49662264	0.00086	23	0.80822	0.3179			chr7	154862156	154863086	2.2e-13	61	0.7669	0.26381
chr19	49685863	49686406	7.7e-12	36	0.90252	0.55257			chr7	155006111	155006854	0.0046	37	0.53458	0.21417
chr19	49668623	49669454	2.2e-09	47	0.74304	0.41073			chr7	155048937	155049746	5.4e-06	26	0.87684	0.18884
chr19	49575370	49575745	1.6e-37	58	0.42933	0.05649			chr7	156400186	156401052	3.2e-22	79	0.89741	0.21124
chr19	49713406	49714595	5.9e-39	67	0.87447	0.18703			chr7	156432687	156432966	6e-07	29	0.87953	0.23729
chr19	49699486	49700286	2.3e-31	54	0.934	0.56467			chr7	156741533	156741992	0.00017	40	0.74527	0.27311
chr19	49522788	49523077	1.7e-13	30	0.48779	0.14104			chr7	156735245	156736572	3.3e-16	65	0.8145	0.30521
chr19	49843107	49844029	7.2e-24	43	0.80192	0.094197			chr7	157071940	157072649	1.9e-24	82	0.9217	0.071926
chr19	49891284	49891539	4.2e-19	30	0.95213	0.48265			chr7	157361360	157361778	0.00016	25	0.39722	0.035358
chr19	49936320	49937287	1.7e-30	51	0.82164	0.2395			chr7	157477557	157478510	1.3e-36	115	0.49484	0.052532
chr19	50230441	50231560	6.8e-05	29	0.81308	0.39154			chr7	157561727	157562093	0.0002	20	0.76281	0.098987
chr19	50249463	50249851	4.5e-12	30	0.85195	0.3693			chr7	157481787	157482401	1.8e-05	52	0.63841	0.048072
chr19	50322475	50324085	4.2e-07	30	0.73159	0.30379			chr7	157482406	157483754	2.8e-48	136	0.50652	0.022154
chr19	50553681	50554741	2.2e-34	64	0.61142	0.06324			chr7	157484163	157486279	8.7e-36	170	0.55973	0.068523
chr19	50650494	50651755	1e-39	58	0.64253	0.017521			chr7	157486299	157487391	1e-11	63	0.66388	0.16617
chr19	50666172	50666558	2.2e-10	31	0.81652	0.37801			chr7	157405609	157406381	4.9e-23	77	0.90213	0.27572
chr19	50670151	50671028	3e-10	25	0.68041	0.17867			chr7	157808702	157809792	1.5e-08	41	0.65238	0.14959
chr19	50717991	50718835	5.2e-06	26	0.60393	0.19375			chr7	157996642	157997045	3.1e-10	43	0.84502	0.26936
chr19	50706182	50707441	7.1e-74	101	0.76812	0.028463			chr7	157956911	157957344	8e-08	49	0.88018	0.48196
chr19	50708434	50708800	7.6e-09	35	0.72064	0.048187			chr7	158110404	158110869	0.00051	40	0.78962	0.31485
chr19	50860688	50861233	7.5e-23	38	0.87806	0.19963			chr7	158362588	158362877	2.4e-08	35	0.39529	0.068062
chr19	50954055	50954577	0.00057	23	0.77494	0.46712			chr7	158750256	158751591	8.1e-18	72	0.77545	0.38079
chr19	50962060	50962466	6e-17	36	0.93141	0.56559			chr7	158789583	158790375	6.1e-10	61	0.84744	0.3793
chr19	50991682	50993127	0.0044	41	0.70453	0.39755			chr8	832311	832917	6e-14	58	0.94477	0.60777
chr19	50836027	50837477	6.9e-73	101	0.79277	0.033218			chr8	1364735	1365659	3e-07	44	0.61986	0.15786
chr19	51169744	51170573	3.8e-08	53	0.73447	0.23417			chr8	1320978	1321727	2.3e-15	55	0.91882	0.35029
chr19	50393139	50393386	0.0019	31	0.727	0.34906			chr8	4848986	4850448	7e-38	118	0.85925	0.020347
chr19	51505726	51506180	1.7e-08	27	0.85083	0.54575			chr8	4850471	4852654	3.7e-10	144	0.5085	0.018203
chr19	51774383	51774666	2.2e-09	21	0.91283	0.57034			chr8	10588819	10590168	3.9e-25	88	0.8014	0.16375
chr19	51529151	51530639	4.3e-11	37	0.78453	0.41166			chr8	10591917	10592710	1.8e-06	45	0.75204	0.31702
chr19	52452038	52452785	1.8e-28	41	0.94444	0.13533			chr8	11536900	11537629	7e-05	45	0.68521	0.19829
chr19	50371388	50372346	4.5e-06	36	0.83427	0.44555			chr8	22928327	22928826	1.5e-08	44	0.92718	0.5299
chr19	52954518	52954918	4.8e-28	41	0.93725	0.17836			chr8	26047812	26048281	1.7e-08	33	0.7066	0.1414
chr19	52932293	52932560	2e-10	25	0.94091	0.55641			chr8	26721869	26722369	5.5e-06	31	0.67579	0.26481
chr19	50134039	50135196	4.3e-09	25	0.80964	0.19575			chr8	38508384	38508652	0.00014	33	0.936	0.48346
chr19	53087964	53088746	6.3e-25	43	0.94427	0.37186			chr8	38964783	38965592	4.6e-18	61	0.61562	0.068769
chr19	53861556	53861839	0.0049	22	0.90426	0.56425			chr8	39171896	39172260	0.0083	20	0.60478	0.14954
chr19	53832156	53832670	9.1e-14	29	0.86341	0.25945			chr8	41583063	41583543	9.5e-13	45	0.93376	0.36139
chr19	53893301	53893636	0.00026	22	0.72159	0.34197			chr8	42037226	42037740	0.00053	29	0.88584	0.5728
chr19	54387191	54387809	2.9e-06	25	0.5884	0.21337			chr8	43101745	43102262	9.2e-10	41	0.83917	0.19303
chr19	54495994	54496543	1.2e-38	55	0.93246	0.31692			chr8	43102285	43103458	1.9e-11	63	0.79361	0.21389
chr19	54514805	54515552	6.9e-06	34	0.56959	0.24453			chr8	43132271	43132532	3.6e-07	31	0.87124	0.35173
chr19	54617799	54618282	1.9e-12	25	0.78098	0.17538			chr8	47528882	47529545	2.3e-05	52	0.77628	0.44295
chr19	54905021	54905523	3.1e-05	25	0.69998	0.26835			chr8	48675275	48676182	8.9e-07	38	0.86426	0.38863
chr19	54927833	54928328	1.7e-11	40	0.59027	0.16438			chr8	54624955	54625387	1.4e-06	33	0.93729	0.33178
chr19	54976601	54976818	3.6e-16	32	0.85943	0.32787			chr8	56852187	56852885	3.8e-05	25	0.71169	0.10971
chr19	55668409	55668856	0.00021	23	0.68416	0.27207			chr8	57030228	57030783	5.1e-16	53	0.93295	0.39437
chr19	55686398	55686800	1.6e-11	27	0.89026	0.42489			chr8	57025434	57026909	9.5e-24	84	0.49674	0.059957
chr19	55593166	55594242	1.5e-59	84	0.77355	0.082951			chr8	58055038	58056054	1.4e-25	77	0.81	0.2435
chr19	55594784	55595073	2e-07	26	0.71435	0.28619			chr8	80681281	80682184	0.0076	29	0.77433	0.31398
chr19	55672659	55673197	5.9e-18	37	0.64318	0.12643			chr8	94507941	94508721	1.5e-08	39	0.63617	0.24023
chr19	55944579	55945233	1.8e-55	74	0.89328	0.10069			chr8	95131815	95132812	0.0014	26	0.93464	0.62323
chr19	56729010	56729353	4.7e-05	39	0.58592	0.20504			chr8	96085290	96085799	8.6e-08	49	0.80512	0.44944
chr19	56988848	56990070	2.1e-12	89	0.3398	0.010428			chr8	99984677	99985333	0.0049	48	0.8672	0.54248
chr19	57171920	57172425	7.6e-17	30	0.78602	0.162			chr8	99985733	99986344	9e-07	52	0.62973	0.18213
chr19	57154065	57155474	4.7e-53	89	0.81002	0.099488			chr8	102120934	102121662	9.8e-06	28	0.84394	0.068476
chr19	57182533	57183497	4.7e-19	67	0.49123	0.067691			chr8	102236238	102236681	0.0008	30	0.95057	0.61049
chr19	57276500	57277087	7.2e-27	40	0.84655	0.045798			chr8	103540365	103541014	0.001	29	0.89368	0.49608
chr19	57350882	57352283	2.7e-58	99	0.92089	0.50046			chr8	105379514	105379960	3.2e-07	39	0.84083	0.48624
chr19	56215103	56215469	7.2e-05	30	0.70084	0.26605			chr8	111215024	111215349	0.00052	28	0.92517	0.5858
chr19	57610787	57611079	3.8e-05	22	0.51349	0.10944			chr8	120644319	120646220	0.0034	23	0.9264	0.32836
chr19	57614756	57615844	0.00047	30	0.60737	0.12962			chr8	125575579	125577522	0.0005	30	0.87978	0.33836
chr19	57617360	57618447	1.2e-51	97	0.51154	0.048895			chr8	126447431	126449445	1.5e-06	41	0.90132	0.37868
chr19	58071471	58071946	6.8e-11	25	0.91495	0.31147			chr8	131960961	131961447	1.4e-06	28	0.94396	0.26741
chr19	58521366	58521763	2.9e-10	20	0.87444	0.25451			chr8	139508795	139509921	1.5e-44	131	0.87691	0.05446
chr19	58555854	58556044	3.1e-12	30	0.91733	0.61701			chr8	139926037	139926888	4.1e-08	40	0.73211	0.093419
chr19	58549305	58549583	1.9e-10	21	0.87764	0.31941			chr8	140714078	140714992	3.4e-09	57	0.46458	0.07544
chr19	58571051	58571460	2.1e-13	32	0.71329	0.1314			chr8	140716951	140717954	0.0019	47	0.44231	0.077072
chr19	58629251	58629803	1.1e-36	60	0.61173	0.021235			chr8	141359246	141360029	2.3e-07	53	0.9008	0.49693
chr19	58728327	58728824	1.4e-28	43	0.95537	0.44667			chr8	142294466	142295360	5.8e-08	36	0.91845	0.42875
chr19	58861501	58862246	9.8e-55	78	0.95648	0.23365			chr8	144854268	144854453	0.0013	29	0.82874	0.34062
chr19	58908099	58908514	2.1e-08	41	0.5825	0.22976			chr8	144810244	144810564	2.2e-11	48	0.96968	0.63541
chr19	59073457	59074920	2.6e-90	148	0.81227	0.053767			chr8	144789506	144790223	3.8e-32	101	0.96319	0.23263
chr19	58867401	58868867	2.5e-71	167	0.85882	0.43349			chr8	145164408	145164845	1.6e-15	59	0.92159	0.50405
chr19	59064709	59065835	4e-06	27	0.74857	0.36809			chr8	145678966	145680945	0.00067	37	0.89756	0.51187
chr19	56151516	56151874	9.9e-19	34	0.80011	0.10059			chr8	145638378	145639223	1.5e-21	71	0.88121	0.18225
chr2	11145	11383	3.1e-20	38	0.96382	0.48575			chr8	145925001	145926462	2e-26	93	0.73634	0.097456
chr2	11387	12163	0.0032	40	0.91028	0.59736			chr8	145938498	145939499	2e-21	105	0.79673	0.18274
chr2	636619	636992	3.8e-27	40	0.91596	0.30172			chr8	145728137	145729759	1.3e-05	47	0.72592	0.23592
chr2	1106252	1109201	2.6e-08	41	0.75088	0.39559			chr8	145033136	145033902	0.00039	33	0.797	0.23699
chr2	1605751	1606492	3.7e-07	23	0.89279	0.55578			chr9	980776	981882	0.0035	27	0.85525	0.36194
chr2	1710128	1711069	5.2e-05	22	0.71144	0.26145			chr9	974447	976027	1.8e-15	60	0.87397	0.23596
chr2	1731898	1732540	3.9e-09	25	0.8432	0.31799			chr9	1046816	1049498	7.5e-18	86	0.62634	0.21929
chr2	3286260	3286529	3.1e-11	22	0.68802	0.23902			chr9	1052830	1054282	8.6e-06	48	0.78132	0.18267
chr2	3751143	3751425	2.4e-10	44	0.41098	0.072584			chr9	8858417	8858754	0.0078	20	0.56903	0.015953
chr2	3751439	3751901	2e-36	59	0.77632	0.19318			chr9	14978094	14978343	0.005	27	0.95558	0.57797
chr2	4600675	4601254	1.4e-05	20	0.71522	0.2515			chr9	18438498	18439076	1.6e-07	29	0.39035	0.043139
chr2	6121419	6123279	4.2e-09	55	0.56088	0.1415			chr9	23830297	23831852	2.3e-08	46	0.54677	0.097446
chr2	6076794	6078958	7.4e-06	33	0.73543	0.35381			chr9	23850955	23851547	3e-13	52	0.42988	0.043491
chr2	8597158	8597572	4.8e-18	44	0.72084	0.2857			chr9	23820976	23824211	6e-32	211	0.53758	0.093342
chr2	9235714	9236066	0.0021	20	0.74631	0.38541			chr9	23824255	23826832	1.1e-29	104	0.40964	0.066333
chr2	9879455	9880082	1.8e-15	34	0.92945	0.61136			chr9	32955716	32956089	1.4e-06	32	0.96349	0.49024
chr2	10231537	10231903	3.9e-23	36	0.86853	0.35459			chr9	33162490	33165583	6.1e-08	46	0.84752	0.24888
chr2	10537236	10538483	5e-10	29	0.88524	0.45626			chr9	34370949	34371651	1.9e-23	76	0.96938	0.16578
chr2	10511503	10512600	0.0001	24	0.81943	0.35246			chr9	34623128	34624130	4e-17	66	0.88063	0.28702
chr2	10544928	10546487	1.2e-19	41	0.84324	0.29498			chr9	35035854	35036734	1.2e-09	50	0.89726	0.41673
chr2	11809741	11809901	2.4e-09	21	0.86532	0.21814			chr9	36739534	36739781	0.00011	29	0.51521	0.12929
chr2	17929662	17930949	0.0017	24	0.89323	0.47437			chr9	36765751	36766511	0.0072	36	0.50674	0.19375
chr2	20798552	20799251	3.7e-06	22	0.82548	0.27292			chr9	37787101	37787421	7.7e-10	40	0.92123	0.38886
chr2	20818180	20819050	7.6e-07	21	0.89379	0.34469			chr9	37904989	37905779	7.4e-05	24	0.88396	0.45009
chr2	23736188	23737350	7.6e-09	22	0.89695	0.31848			chr9	38526676	38526934	1.8e-07	33	0.95274	0.60607
chr2	23839680	23840587	7e-13	29	0.85959	0.34608			chr9	42253707	42254246	0.0028	26	0.92583	0.24442
chr2	23892729	23893784	2e-10	24	0.73927	0.16002			chr9	43684844	43685265	1.8e-11	49	0.4791	0.013788
chr2	24271719	24272276	3.3e-06	23	0.7036	0.2182			chr9	44118574	44120003	2.9e-14	100	0.62646	0.2411
chr2	24397657	24398156	1.6e-34	56	0.9464	0.41642			chr9	45729354	45729736	0.00011	31	0.81083	0.29733
chr2	24625409	24626018	6.6e-25	41	0.89359	0.17793			chr9	45437275	45437791	2.5e-05	29	0.83395	0.28145
chr2	25271391	25272809	6.6e-06	20	0.93862	0.54858			chr9	45438311	45439625	0.0091	67	0.79595	0.41847
chr2	25267208	25268941	5.7e-13	25	0.92835	0.36777			chr9	68809559	68810413	2.4e-16	78	0.67908	0.13767
chr2	25286067	25287531	2.3e-10	22	0.89227	0.24593			chr9	69380540	69380958	0.0019	26	0.80537	0.14639
chr2	25333576	25335153	0.0073	22	0.8785	0.52223			chr9	70650620	70651118	0.0013	27	0.93616	0.57076
chr2	25384176	25384633	6.4e-35	49	0.95367	0.43768			chr9	70648524	70649034	0.00015	29	0.91078	0.53551
chr2	25527346	25529028	1.8e-12	39	0.74871	0.29342			chr9	86570954	86571499	2.2e-09	36	0.79606	0.13151
chr2	26045100	26045368	7.3e-12	25	0.74235	0.37199			chr9	93879699	93880251	1.4e-05	36	0.89527	0.54941
chr2	25554940	25555820	2.2e-13	27	0.9259	0.28655			chr9	93921705	93922709	5.2e-08	51	0.88658	0.54616
chr2	26521949	26522501	1.2e-08	22	0.4113	0.090149			chr9	94651021	94653031	0.0011	32	0.91769	0.43973
chr2	26785680	26786330	6.6e-14	27	0.59387	0.044151			chr9	95569447	95570063	1.1e-08	43	0.51846	0.13295
chr2	26950973	26951599	1.3e-47	69	0.93926	0.31409			chr9	96623031	96623480	3.2e-07	34	0.74453	0.068923
chr2	27429719	27431197	3.6e-09	29	0.90823	0.52984			chr9	98232337	98233453	0.00015	25	0.90704	0.24188
chr2	29285988	29287179	0.00011	26	0.66144	0.17927			chr9	98256360	98257109	1.3e-05	41	0.92112	0.62016
chr2	31806163	31806958	1.7e-16	47	0.81234	0.38596			chr9	97848183	97848524	0.0036	26	0.8619	0.21626
chr2	36467395	36468107	9.3e-05	20	0.84483	0.49749			chr9	98811151	98811909	4.3e-06	30	0.86576	0.23658
chr2	39187044	39187432	1.3e-22	48	0.80753	0.22826			chr9	98981444	98982061	7e-18	59	0.91751	0.32838
chr2	43132407	43133478	0.0009	29	0.69769	0.24805			chr9	99482183	99482542	4.4e-06	28	0.5364	0.05101
chr2	43153627	43155174	1.5e-05	36	0.70525	0.33423			chr9	99839490	99839690	0.0013	25	0.91674	0.27035
chr2	43294941	43295343	5e-07	24	0.74025	0.30056			chr9	102130472	102131383	0.00015	35	0.5063	0.11035
chr2	45159144	45161274	1.7e-60	90	0.80099	0.12289			chr9	112934811	112935244	0.0079	21	0.92646	0.51781
chr2	45155140	45155567	2.7e-08	34	0.77524	0.041385			chr9	115824653	115825008	0.00014	34	0.83146	0.4048
chr2	45156244	45158840	1e-95	140	0.7484	0.0876			chr9	117012441	117012936	0.0088	22	0.87379	0.24911
chr2	45180213	45181204	4.7e-17	39	0.82005	0.35236			chr9	127215400	127215585	3.9e-08	31	0.80718	0.28572
chr2	45172569	45175032	2.2e-09	38	0.70002	0.20331			chr9	127531215	127532163	0.004	29	0.70155	0.22134
chr2	46529786	46531127	0.0022	20	0.90527	0.51712			chr9	129184393	129185600	0.0053	23	0.85119	0.34925
chr2	46546769	46549654	1e-07	29	0.87205	0.37947			chr9	130734452	130736939	0.001	42	0.74444	0.29728
chr2	46603833	46604956	8.2e-08	25	0.90317	0.36521			chr9	130954470	130955536	2e-13	63	0.59312	0.22165
chr2	46686835	46688438	2.2e-05	30	0.75139	0.23922			chr9	132401492	132402091	7.3e-05	24	0.89486	0.41823
chr2	47169485	47171609	2.2e-07	22	0.87218	0.35176			chr9	132437764	132438205	0.0046	29	0.85771	0.46887
chr2	47629121	47629711	0.00036	29	0.78918	0.40471			chr9	133788508	133789008	2.5e-08	32	0.67615	0.13416
chr2	47748508	47749060	1.8e-27	52	0.60214	0.13306			chr9	133769137	133769794	0.008	20	0.80171	0.22823
chr2	54936403	54936943	5.4e-09	21	0.67068	0.22792			chr9	136004364	136005047	0.0032	28	0.85693	0.38837
chr2	61405114	61405585	0.0029	30	0.5435	0.22775			chr9	136038650	136038863	3.5e-05	23	0.74783	0.10997
chr2	62356898	62357735	0.00042	20	0.9321	0.60235			chr9	136075318	136075737	2.2e-06	31	0.93347	0.36904
chr2	62442006	62444859	7e-11	44	0.87485	0.45834			chr9	136567973	136568166	0.0069	20	0.8381	0.12381
chr2	65354586	65355114	1e-05	28	0.84215	0.47			chr9	137392876	137394040	5.1e-16	59	0.91311	0.12316
chr2	63286204	63287011	5.2e-08	66	0.689	0.36663			chr9	137425866	137426460	0.0022	24	0.91119	0.59717
chr2	70175591	70175986	1.6e-05	22	0.65343	0.19106			chr9	137220888	137222079	0.0044	31	0.80958	0.27435
chr2	71787551	71787953	2.5e-13	27	0.90653	0.39834			chr9	137978545	137979177	2e-05	43	0.71784	0.16977
chr2	72330893	72332390	0.0037	33	0.72609	0.39324			chr9	138977330	138978582	1.7e-11	43	0.90784	0.33351
chr2	74357510	74358098	2e-18	40	0.80431	0.29321			chr9	139873466	139874496	7.6e-07	40	0.88478	0.49856
chr2	74453467	74454297	6e-06	24	0.82941	0.31881			chr9	139738573	139740966	4.9e-99	307	0.93999	0.13648
chr2	74214608	74215047	0.0071	20	0.57189	0.15013			chr9	139224851	139225852	0.0003	30	0.84855	0.4164
chr2	74641952	74642984	2.5e-29	77	0.47214	0.11291			chr9	140262999	140263340	3.8e-07	30	0.93927	0.45047
chr2	75135978	75136413	7.1e-07	22	0.66638	0.27028			chr9	140199298	140200314	2.7e-07	43	0.68864	0.19241
chr2	79219711	79221130	2.4e-09	74	0.49926	0.11209			chr9	140771512	140771927	1.2e-06	38	0.81734	0.30686
chr2	80529546	80531907	4.7e-30	175	0.35951	0.043016			chr9	140056152	140057681	2.8e-40	129	0.52732	0.044421
chr2	85153492	85154089	3.5e-07	27	0.69907	0.22785
chr2	85495559	85496017	5.4e-07	21	0.74599	0.27679
chr2	85553179	85554423	3.7e-05	45	0.70412	0.39572
chr2	85646698	85647608	5.5e-05	20	0.77754	0.28943
chr2	86078468	86080199	3.5e-05	30	0.83454	0.37894
chr2	87036600	87036989	2.5e-21	33	0.95871	0.38503
chr2	88583395	88584070	3.9e-26	44	0.92683	0.52409
chr2	89064336	89064665	2.7e-10	24	0.66614	0.16352
chr2	90413055	90414218	2.5e-69	128	0.75369	0.21875
chr2	91777451	91777790	8.5e-07	38	0.51702	0.18601
chr2	91669547	91669990	0.0092	28	0.62398	0.072773
chr2	91669992	91670207	3.9e-10	30	0.55998	0.041591
chr2	91670227	91671061	9.4e-61	114	0.63721	0.059032
chr2	91634987	91635789	3.3e-50	90	0.70989	0.13733
chr2	91936844	91937281	9.8e-11	57	0.62441	0.2878
chr2	90447650	90448084	7.6e-15	50	0.75784	0.10225
chr2	90448500	90449262	1.3e-41	82	0.68958	0.058195
chr2	90449659	90450156	3.6e-24	66	0.4351	0.043154
chr2	90450223	90450714	5e-06	60	0.51615	0.11699
chr2	91847975	91848268	1.8e-18	34	0.6731	0.13581
chr2	91873861	91874441	4.8e-31	57	0.68264	0.082162
chr2	91997449	91997704	3e-18	40	0.70767	0.087525
chr2	91997705	91998474	1.7e-07	88	0.53364	0.15003
chr2	92027831	92028367	3.5e-32	57	0.67489	0.10638
chr2	92162653	92162807	5e-06	23	0.74758	0.31294
chr2	92231334	92231782	4.5e-09	46	0.47157	0.1278
chr2	95523553	95524458	3.3e-19	51	0.74569	0.26716
chr2	95663958	95664493	7.4e-08	43	0.76651	0.46061
chr2	96192678	96193277	9.9e-25	40	0.86365	0.13986
chr2	97166152	97166591	1.7e-33	55	0.84567	0.28161
chr2	98340406	98341083	3.2e-45	64	0.95765	0.31631
chr2	97527563	97528016	3.2e-09	20	0.89243	0.36499
chr2	105853309	105853923	1.3e-22	38	0.94866	0.61722
chr2	106551546	106554648	0.00018	26	0.84353	0.43844
chr2	109335255	109335627	1.2e-05	22	0.78725	0.36332
chr2	109746530	109747207	1.7e-11	34	0.58592	0.16857
chr2	114039836	114041190	0.00019	20	0.77569	0.28823
chr2	114737182	114737549	1.6e-15	49	0.83458	0.46622
chr2	118617587	118617884	1.1e-18	34	0.96067	0.28751
chr2	119614359	119615520	3.9e-62	92	0.39353	0.061451
chr2	120435114	120436490	1.9e-06	39	0.83076	0.52058
chr2	121776102	121776817	1.9e-16	41	0.83988	0.5239
chr2	129659681	129660012	1.6e-10	23	0.9348	0.44963
chr2	130635652	130636109	8.5e-07	22	0.53301	0.15638
chr2	130794975	130795705	3.9e-26	51	0.93135	0.52461
chr2	131009569	131011232	1.7e-58	88	0.90561	0.25722
chr2	130986653	130986797	4.1e-05	25	0.8441	0.47064
chr2	130986803	130987002	2e-19	30	0.95603	0.3845
chr2	131673573	131674175	2.7e-15	53	0.77373	0.45304
chr2	132404284	132404884	4.4e-28	49	0.92106	0.37817
chr2	132587028	132587733	9.6e-46	97	0.72294	0.21768
chr2	145264968	145266304	4.1e-07	21	0.53901	0.14262
chr2	150176837	150177316	1.8e-26	40	0.96025	0.53361
chr2	165811389	165812194	4.9e-21	35	0.72632	0.066228
chr2	170624815	170625512	8.1e-45	69	0.91557	0.21823
chr2	171675513	171676925	4.1e-30	50	0.86605	0.311
chr2	173297321	173298820	7.9e-09	22	0.94295	0.42616
chr2	173316516	173318317	0.0092	25	0.90151	0.54744
chr2	173345171	173346514	0.0042	20	0.75723	0.32653
chr2	173955018	173956258	1.4e-12	23	0.75889	0.13173
chr2	174081835	174082468	9.5e-12	21	0.87601	0.19451
chr2	174877633	174877873	6.3e-08	26	0.38598	0.077002
chr2	176981653	176982600	4.3e-14	47	0.67417	0.24666
chr2	177003360	177004525	2.7e-24	51	0.63967	0.22505
chr2	191625702	191626212	1.7e-27	48	0.91918	0.4018
chr2	201989299	201991170	6.3e-09	26	0.86766	0.35175
chr2	202483739	202484098	1.6e-06	22	0.6544	0.25319
chr2	207122134	207123410	1.7e-12	33	0.90973	0.59698
chr2	207131364	207132861	3.2e-09	26	0.89162	0.57659
chr2	207115782	207118837	3e-44	76	0.9141	0.53523
chr2	213697648	213697977	7.2e-26	42	0.96229	0.632
chr2	217534614	217535853	9.8e-11	27	0.8334	0.38445
chr2	219611767	219613115	4.8e-10	23	0.91766	0.29449
chr2	220107911	220108594	1.8e-23	42	0.91268	0.46103
chr2	220312797	220313447	4.5e-38	86	0.81511	0.44706
chr2	220361534	220362335	1.1e-35	67	0.56121	0.11441
chr2	223519200	223519904	0.00064	24	0.72782	0.29926
chr2	223159126	223162800	4.3e-76	143	0.55335	0.14764
chr2	225905380	225906226	4.8e-06	24	0.61978	0.15499
chr2	227660035	227660574	6.7e-10	23	0.86255	0.35254
chr2	230930671	230931634	6e-05	22	0.84714	0.2986
chr2	231855178	231855913	1e-57	85	0.94252	0.39339
chr2	233246258	233246647	8.7e-19	39	0.68676	0.15247
chr2	233327583	233328655	1.5e-06	23	0.81734	0.24969
chr2	234378374	234378870	1.3e-05	22	0.81589	0.3228
chr2	234847479	234848100	2.2e-05	35	0.59165	0.24664
chr2	236932766	236934471	0.0045	31	0.70492	0.36948
chr2	237123108	237123401	4.8e-36	57	0.95953	0.17632
chr2	237479728	237481483	4.7e-07	32	0.66745	0.20408
chr2	238508665	238509519	0.0057	21	0.62472	0.19219
chr2	239924674	239925607	3.7e-08	27	0.80158	0.27546
chr2	240097404	240098284	0.0011	21	0.89651	0.58683
chr2	239072765	239073108	2.4e-06	41	0.53311	0.21042
chr2	241034481	241035261	1.1e-16	33	0.6758	0.13813
chr2	241496548	241497086	5.2e-08	43	0.65105	0.23502
chr2	241611930	241612627	6.4e-25	74	0.67999	0.14502
chr2	241738711	241739996	2.8e-05	31	0.79466	0.31054
chr2	242207899	242209172	4.5e-08	20	0.93005	0.32954
chr2	242805752	242806119	2e-06	29	0.88237	0.55281
chr20	622302	623656	3.3e-48	79	0.57341	0.095396
chr20	644328	645017	5.5e-66	104	0.37644	0.038053
chr20	1317086	1318470	1.8e-05	23	0.86711	0.28657
chr20	1882062	1882663	0.0017	24	0.78755	0.32034
chr20	1873885	1874682	0.00021	28	0.79911	0.414
chr20	2820807	2820965	1.6e-15	26	0.43732	0.046241
chr20	3766364	3766819	4.4e-28	64	0.78403	0.21387
chr20	3653798	3654419	5e-27	64	0.84051	0.45706
chr20	3732061	3733291	9.2e-22	135	0.53678	0.1616
chr20	4228650	4229013	1.5e-23	43	0.96343	0.63337
chr20	4855758	4856734	0.00045	25	0.71231	0.30194
chr20	4868089	4868973	5.6e-10	22	0.91664	0.28099
chr20	4869163	4870644	0.00062	27	0.89066	0.58106
chr20	4896318	4898086	7.1e-09	24	0.83128	0.27334
chr20	4902969	4904979	3.2e-07	21	0.94588	0.58622
chr20	4898856	4900160	6.4e-08	20	0.8964	0.2777
chr20	4921229	4922386	1e-05	23	0.94655	0.58807
chr20	4929658	4930836	3e-06	21	0.84325	0.3345
chr20	4874246	4875925	8.1e-07	22	0.8648	0.27891
chr20	5484564	5485565	7.2e-19	47	0.66874	0.20223
chr20	11899738	11900695	0.00027	20	0.80367	0.21908
chr20	14206944	14207535	2.1e-24	40	0.93521	0.40789
chr20	17307971	17308786	0.00012	26	0.83549	0.48318
chr20	17296076	17296843	4.1e-25	44	0.86988	0.13417
chr20	18485170	18485533	2.2e-07	25	0.89359	0.53299
chr20	19870032	19870646	8.5e-11	20	0.74737	0.097611
chr20	21588645	21589346	1.2e-25	38	0.89017	0.34602
chr20	22471036	22471695	0.0076	22	0.61815	0.23812
chr20	23028213	23029100	8.4e-44	68	0.84872	0.21892
chr20	23635049	23637970	2e-28	56	0.86926	0.22949
chr20	23615416	23616945	5e-08	23	0.72893	0.2072
chr20	25025327	25026269	9e-08	22	0.88708	0.43331
chr20	25030128	25031033	1.8e-09	23	0.88651	0.37004
chr20	25013270	25014771	3.4e-05	34	0.56568	0.20049
chr20	25129023	25129562	1.2e-23	45	0.54638	0.095979
chr20	25731416	25732269	3.8e-13	36	0.89215	0.44631
chr20	25990256	25991443	1.1e-16	43	0.69728	0.25872
chr20	25967721	25968252	1.7e-23	38	0.75629	0.20801
chr20	26257538	26257858	2.6e-08	21	0.71542	0.25485
chr20	30071912	30072224	7.1e-18	36	0.86899	0.38348
chr20	30225572	30225851	1.9e-15	32	0.87244	0.32726
chr20	25834420	25834774	2.1e-19	31	0.89447	0.24329
chr20	25838960	25840678	6.7e-17	87	0.82953	0.43942
chr20	30618929	30619134	2.9e-09	29	0.58245	0.19548
chr20	31043772	31044091	2.3e-11	24	0.82539	0.35198
chr20	31051671	31052499	0.0012	28	0.60117	0.25062
chr20	32458984	32459583	0.00019	24	0.86054	0.43104
chr20	32856702	32857548	6.1e-25	62	0.44762	0.12242
chr20	33064005	33064396	2.2e-23	36	0.64613	0.17667
chr20	33762425	33763027	1.9e-15	44	0.84357	0.3812
chr20	34204575	34205268	1.9e-25	48	0.6606	0.10012
chr20	34205309	34206710	0.00084	40	0.42578	0.095111
chr20	35064476	35064809	6.8e-17	38	0.71987	0.33458
chr20	35986462	35987318	4.6e-12	27	0.88563	0.41044
chr20	41817066	41818551	6.1e-21	138	0.35883	0.015843
chr20	42744631	42745022	1.3e-32	50	0.92005	0.17488
chr20	42788643	42788956	2.8e-36	52	0.97661	0.37395
chr20	43378753	43379432	6.3e-39	71	0.90672	0.40656
chr20	43932952	43933118	6e-13	29	0.94069	0.38479
chr20	43726487	43726998	4.7e-50	72	0.90073	0.088358
chr20	43944867	43945616	3.8e-45	62	0.91465	0.24366
chr20	43972900	43974859	4.7e-05	24	0.78064	0.3022
chr20	44001158	44002272	2.7e-23	48	0.72492	0.21376
chr20	44451327	44451973	3e-18	36	0.83042	0.29891
chr20	44549111	44551076	0.00017	22	0.85143	0.42758
chr20	44599392	44600160	3.1e-25	38	0.7928	0.15245
chr20	44656948	44657800	0.0011	36	0.53102	0.21488
chr20	44638743	44641035	1.8e-90	140	0.89381	0.12359
chr20	44641040	44642183	1.1e-06	44	0.80766	0.41259
chr20	44728145	44728872	2.2e-06	47	0.57864	0.23297
chr20	44829274	44829894	6.7e-28	53	0.78151	0.1547
chr20	44838775	44839013	2.2e-17	29	0.93109	0.36466
chr20	45964884	45965952	1.5e-06	23	0.80312	0.33934
chr20	48532745	48534000	6.8e-07	33	0.71001	0.3666
chr20	48526059	48527054	4.2e-16	30	0.82491	0.23954
chr20	48671459	48671834	3.6e-10	26	0.58542	0.1368
chr20	49032068	49032404	8.3e-11	22	0.92257	0.26402
chr20	49626274	49626581	1.2e-17	36	0.9611	0.61764
chr20	49640210	49640674	5.4e-06	25	0.76609	0.29861
chr20	54578129	54581005	2.4e-151	205	0.86639	0.031815
chr20	55754229	55754929	1.4e-12	32	0.89733	0.54591
chr20	55815156	55817951	0.00056	28	0.81634	0.40847
chr20	55863161	55864347	1.5e-07	27	0.69335	0.20865
chr20	56010562	56011217	0.0049	24	0.6883	0.20102
chr20	56323933	56324253	1.4e-14	26	0.54183	0.035882
chr20	56704454	56705938	3.4e-08	39	0.74202	0.31203
chr20	57766895	57767352	6.1e-26	45	0.93873	0.4235
chr20	58508471	58508786	5.2e-24	40	0.92587	0.32264
chr20	60540387	60540807	4.6e-16	32	0.6075	0.14327
chr20	60821794	60822568	0.00017	25	0.82227	0.46504
chr20	61199803	61200981	0.00014	24	0.74661	0.30734
chr20	61478844	61479408	2.3e-09	23	0.74383	0.11611
chr20	61506610	61507340	0.0022	26	0.70022	0.39364
chr20	61640851	61642329	4.8e-17	58	0.67279	0.25106
chr20	62119880	62120117	0.0014	25	0.40662	0.031731
chr20	62120123	62120605	9.4e-17	32	0.82985	0.27776
chr20	62166034	62166503	7.3e-11	32	0.72043	0.26253
chr20	61612333	61612679	1.1e-07	27	0.68561	0.21803
chr20	62178753	62179037	1.1e-05	22	0.81698	0.50005
chr20	62259095	62259929	6.6e-16	44	0.66993	0.26906
chr20	62288690	62289446	4.9e-11	41	0.80915	0.31899
chr20	62487056	62487396	4.3e-06	21	0.52589	0.2131
chr20	62532619	62533357	0.0002	25	0.76022	0.33883
chr20	62208522	62209094	1.3e-10	21	0.91364	0.5196
chr20	61946703	61947656	4.3e-17	39	0.82645	0.29081
chr20	61278241	61280169	4.3e-15	50	0.79111	0.29897
chr21	9909567	9909866	0.0048	20	0.80177	0.44126
chr21	10884809	10885086	4.6e-07	35	0.7873	0.47085
chr21	10990115	10991332	3.9e-53	144	0.90681	0.57292
chr21	15351666	15352535	6.9e-08	56	0.70059	0.37772
chr21	22369479	22370237	0.00038	50	0.35623	0.048927
chr21	30527725	30528252	4.2e-11	22	0.84764	0.38683
chr21	33765521	33766030	5e-19	33	0.86824	0.15885
chr21	33246930	33248512	2.8e-24	44	0.74413	0.1492
chr21	35445053	35445312	0.00039	24	0.78323	0.42722
[truncated: 1,023 more rows]

## Sheet: Table S4
Hypo-DMRs between iRPE1/2 and nRPE1–4									Hypo-DMRs between iRPE1and nRPE1/2
chr	start	end	q-value	#CpGs	Methylation level				chr	start	end	q-value	#CpGs	Methylation level
					mean iRPEs	mean nRPEs								iRPE	mean nRPEs
chr1	1289643	1290518	2.1e-44	101	0.28758	0.66159			chr1	1289643	1290385	1.3e-15	84	0.30371	0.67284
chr1	2754770	2758548	2.6e-06	61	0.52699	0.86174			chr1	2555250	2557490	0.0057	39	0.53554	0.85361
chr1	2768512	2770711	3.5e-20	53	0.56102	0.88903			chr1	2768512	2770711	2.8e-10	53	0.49682	0.87743
chr1	3387765	3388678	1.4e-16	33	0.29499	0.82569			chr1	2743287	2745417	0.00046	40	0.47733	0.85919
chr1	3997514	3998599	7e-05	22	0.5232	0.90717			chr1	2753105	2755502	0.0065	49	0.52915	0.85669
chr1	4022872	4024895	1.1e-13	38	0.54686	0.89461			chr1	2460716	2461227	9.4e-15	71	0.077458	0.43957
chr1	4017563	4018690	5.6e-09	22	0.53262	0.92385			chr1	3387730	3388678	2.3e-06	34	0.23368	0.81822
chr1	4039191	4041199	3.1e-06	22	0.43224	0.86243			chr1	4022872	4024895	7.1e-06	38	0.50225	0.88154
chr1	4071329	4073004	1.5e-07	22	0.47004	0.88539			chr1	4216867	4218836	8.6e-05	36	0.48248	0.88301
chr1	4147152	4148894	6.2e-08	21	0.46569	0.89928			chr1	4240362	4242752	1.5e-05	32	0.43888	0.90405
chr1	4170051	4171407	7e-08	21	0.49265	0.87151			chr1	4234535	4237623	4.4e-07	41	0.47125	0.9103
chr1	3623869	3624383	4.7e-05	27	0.34677	0.67996			chr1	4288276	4290327	0.0033	36	0.43579	0.86476
chr1	4184345	4185794	6.1e-06	22	0.55123	0.93805			chr1	4359763	4362565	2.1e-05	48	0.51558	0.86878
chr1	4216867	4218796	1.7e-12	35	0.52874	0.90024			chr1	4384364	4385995	0.00086	27	0.46157	0.91117
chr1	4240362	4242752	1.9e-14	32	0.50925	0.92089			chr1	4401453	4403039	2e-05	38	0.60808	0.90975
chr1	4267284	4269283	2e-05	24	0.47241	0.91375			chr1	4388589	4390697	0.00015	39	0.52283	0.8778
chr1	4205539	4207608	1.4e-08	34	0.42432	0.84699			chr1	4436182	4438441	0.00065	37	0.49865	0.89595
chr1	4283588	4285316	8e-06	31	0.5535	0.87868			chr1	4408319	4410605	0.0019	31	0.41481	0.88233
chr1	4334497	4335886	1.6e-05	22	0.47319	0.85764			chr1	4513994	4517126	3e-05	42	0.40674	0.91035
chr1	4327338	4329300	0.0051	37	0.54699	0.87373			chr1	4520959	4522840	2.7e-07	47	0.53579	0.88136
chr1	4330134	4331846	6.9e-10	31	0.61083	0.91544			chr1	4528347	4530703	0.00011	42	0.58193	0.88544
chr1	4359763	4362290	6.6e-14	44	0.56818	0.88677			chr1	4563938	4565069	0.0097	22	0.4208	0.89462
chr1	4384364	4385995	1.2e-12	27	0.5199	0.93076			chr1	4560619	4563553	1.1e-05	47	0.50933	0.88525
chr1	4368123	4370996	4.9e-12	52	0.53619	0.83647			chr1	4606415	4608851	0.0014	33	0.37148	0.84451
chr1	4404075	4404887	0.0017	22	0.52872	0.90053			chr1	4988186	4990259	0.00052	29	0.5819	0.89363
chr1	4288276	4291954	5.1e-21	56	0.4868	0.90771			chr1	5076042	5078147	0.0042	32	0.51161	0.86007
chr1	4228791	4231049	5.5e-06	35	0.48899	0.9168			chr1	5334234	5336175	0.0012	31	0.55113	0.86848
chr1	4238063	4240025	6.7e-13	31	0.50664	0.906			chr1	5461984	5463891	0.0077	29	0.58383	0.89717
chr1	4408319	4411720	2e-13	49	0.51131	0.89642			chr1	5469740	5473129	8.3e-06	38	0.47216	0.88539
chr1	4388589	4390628	3.7e-14	38	0.56433	0.90462			chr1	5502490	5505884	9.4e-05	35	0.47484	0.88359
chr1	4412772	4415166	3.7e-08	33	0.55372	0.89816			chr1	5722294	5726718	7.4e-10	60	0.50877	0.86836
chr1	4449089	4450512	2.4e-07	24	0.55173	0.93282			chr1	5564925	5566784	0.0075	30	0.57444	0.87862
chr1	4476890	4478309	0.0025	22	0.50937	0.89648			chr1	6508848	6509185	0.0013	48	0.07663	0.42959
chr1	4490095	4492399	3.8e-08	32	0.47674	0.87144			chr1	23884362	23885236	1.5e-08	40	0.049655	0.47118
chr1	2460716	2461227	5.8e-35	71	0.063407	0.44662			chr1	27338947	27339337	0.0011	43	0.16224	0.52833
chr1	4513994	4517126	5.4e-19	42	0.44649	0.91616			chr1	31845146	31846110	0.00011	29	0.06738	0.59497
chr1	4520731	4522840	5.4e-22	54	0.60258	0.9048			chr1	32237736	32238274	1.1e-06	45	0.26419	0.59246
chr1	4556567	4557642	0.003	21	0.53749	0.89903			chr1	40236743	40236919	0.00045	22	0.034545	0.48547
chr1	4563938	4565069	9.6e-09	22	0.48634	0.92247			chr1	41951950	41953087	3.7e-05	34	0.16472	0.68986
chr1	4560799	4563553	1e-15	43	0.54304	0.90537			chr1	41828146	41828762	0.0013	21	0.046852	0.61616
chr1	4543366	4545671	2.3e-07	26	0.33947	0.86146			chr1	43472959	43474658	4e-16	85	0.24081	0.78968
chr1	4545812	4549480	0.00065	67	0.55579	0.89331			chr1	44883165	44883386	0.0076	25	0.073799	0.44557
chr1	4577364	4578892	2.6e-07	28	0.56636	0.88908			chr1	55246945	55247215	2.2e-05	36	0.24742	0.68301
chr1	4606415	4608851	3e-13	33	0.42002	0.86916			chr1	86047659	86048458	0.0024	20	0.056019	0.64449
chr1	4618180	4620332	4.3e-08	22	0.38457	0.88857			chr1	151810585	151811541	1.7e-18	128	0.19512	0.55914
chr1	4625494	4626687	1.6e-06	22	0.42091	0.88881			chr1	151964939	151965953	1.2e-05	39	0.085444	0.59903
chr1	4631934	4634893	1.1e-11	30	0.41542	0.89815			chr1	197881942	197882519	0.00022	30	0.12662	0.63829
chr1	4663006	4664633	8.4e-13	31	0.54949	0.89381			chr1	197887648	197889368	2.9e-10	70	0.17291	0.56712
chr1	4703492	4706755	1.8e-09	39	0.516	0.84779			chr1	201618034	201619747	1.2e-27	116	0.16765	0.59812
chr1	4683536	4685190	6.7e-11	27	0.61228	0.92947			chr1	204159451	204159962	0.00014	39	0.23863	0.6994
chr1	4856164	4858578	2.5e-08	28	0.56768	0.88098			chr1	205012239	205012477	2.2e-05	27	0.058908	0.61205
chr1	4988108	4990118	7e-10	28	0.57744	0.91033			chr1	212062719	212063172	1.5e-14	48	0.096018	0.8125
chr1	5031857	5033367	7e-07	23	0.6167	0.92315			chr1	217309490	217310662	1.8e-06	51	0.22277	0.60653
chr1	5049477	5051705	0.0098	24	0.56181	0.87639			chr1	221057382	221058289	9.7e-15	62	0.17907	0.76642
chr1	5065190	5067122	3.2e-05	26	0.54317	0.85414			chr1	221050448	221051974	0.00018	74	0.2555	0.61589
chr1	5076042	5078147	9.2e-10	32	0.55397	0.88087			chr1	221054272	221054943	1e-07	38	0.23468	0.70083
chr1	5098192	5100370	0.00079	22	0.48441	0.87338			chr1	229542867	229543330	1.9e-08	35	0.068661	0.5673
chr1	5141231	5143397	1.7e-09	26	0.52006	0.8481			chr1	248789549	248790981	0.0051	25	0.35846	0.88612
chr1	5215512	5218225	5.1e-09	36	0.57464	0.88618			chr10	1281209	1282323	8.9e-11	45	0.19252	0.75654
chr1	5286321	5287537	2.3e-07	24	0.51448	0.87117			chr10	86361923	86363032	6.1e-09	37	0.17935	0.83434
chr1	5343426	5345879	3.6e-05	22	0.49558	0.86929			chr10	123922589	123923772	1e-19	101	0.064403	0.43885
chr1	5395168	5398211	1.4e-11	38	0.54566	0.88874			chr10	130338695	130339599	1.2e-08	56	0.1431	0.61605
chr1	5441668	5443116	1.8e-12	31	0.61036	0.93346			chr10	132140019	132143056	0.00036	39	0.35753	0.81357
chr1	5425157	5427582	2.8e-08	24	0.49715	0.87448			chr10	132227179	132230297	3.1e-08	52	0.41514	0.8536
chr1	5467116	5469074	8e-07	20	0.48644	0.89482			chr10	132252718	132255555	3.2e-06	38	0.44634	0.89135
chr1	5452405	5453961	2e-07	28	0.52612	0.86869			chr10	132270342	132272180	6.9e-05	30	0.39637	0.89145
chr1	5477963	5479280	1.7e-06	23	0.60403	0.90553			chr10	132327378	132329647	0.0023	27	0.33129	0.77879
chr1	5461984	5463891	5.8e-11	29	0.6003	0.92095			chr10	132344355	132346605	0.00021	39	0.35839	0.84344
chr1	5469482	5473129	2.9e-17	41	0.50971	0.90072			chr10	132313958	132318417	1.9e-13	86	0.51985	0.87268
chr1	5520517	5522605	4e-07	23	0.49664	0.92065			chr10	132285525	132288336	4.2e-06	41	0.35164	0.85299
chr1	5527319	5529690	1.5e-09	30	0.53204	0.91149			chr10	132459223	132461842	5.1e-05	53	0.49354	0.86327
chr1	5552896	5555492	6.8e-14	37	0.51775	0.84947			chr10	132486637	132489474	0.0017	36	0.41719	0.82737
chr1	5502490	5507385	1.9e-14	59	0.54874	0.90131			chr10	132451733	132453212	0.00048	28	0.55157	0.91761
chr1	5508402	5511818	5.6e-16	49	0.582	0.89711			chr10	132567642	132568905	0.0017	22	0.43849	0.88935
chr1	5697939	5700303	5.7e-06	23	0.50407	0.87059			chr10	132573110	132575464	0.00016	38	0.40728	0.8684
chr1	5723133	5726718	2.4e-20	48	0.54336	0.8979			chr10	132591259	132594066	0.003	43	0.47981	0.87188
chr1	5833951	5834815	0.0012	23	0.3989	0.79749			chr10	132687105	132689612	3.9e-06	42	0.45643	0.88342
chr1	6508848	6509357	1e-22	54	0.10124	0.46536			chr10	132797399	132799248	0.00046	26	0.39204	0.88587
chr1	7022018	7022403	4.4e-08	24	0.31224	0.71523			chr10	132783623	132788391	0.002	70	0.57249	0.89343
chr1	9431271	9432162	0.0012	22	0.081847	0.49508			chr10	132789916	132793979	1.7e-10	53	0.45376	0.89739
chr1	10949040	10949382	6.9e-05	28	0.17422	0.59996			chr10	132896891	132899544	2e-08	47	0.39986	0.88415
chr1	10895911	10896147	4.9e-05	20	0.063212	0.44788			chr10	132919044	132920923	0.0018	35	0.4894	0.87129
chr1	10764398	10764980	3.2e-10	47	0.43129	0.75215			chr10	132946865	132949839	4.5e-08	42	0.32905	0.86586
chr1	12609956	12610422	0.00061	21	0.26456	0.73068			chr10	132981777	132983452	0.00048	31	0.55079	0.91688
chr1	12867607	12869773	5.3e-06	23	0.48266	0.87818			chr10	132983820	132986609	8.1e-07	45	0.5029	0.88766
chr1	12914836	12916464	0.00078	21	0.55544	0.90277			chr10	133008919	133010443	0.0078	30	0.45771	0.8867
chr1	12919681	12920915	0.0024	21	0.36496	0.82406			chr10	133054943	133056977	1.3e-05	38	0.51749	0.9258
chr1	13217587	13219504	0.0024	25	0.48951	0.85173			chr10	133022559	133025182	0.0063	56	0.5024	0.88419
chr1	15271759	15272442	0.0012	24	0.11281	0.43087			chr10	132932394	132933960	0.0096	27	0.32489	0.8622
chr1	16554246	16554780	4.1e-11	37	0.25821	0.61612			chr10	133163053	133164635	0.0098	25	0.48624	0.85377
chr1	17305364	17306386	0.0032	29	0.2483	0.64441			chr10	133159755	133162707	0.00035	34	0.33866	0.80496
chr1	19043717	19043871	2.7e-05	21	0.1517	0.48774			chr10	132873873	132877148	3.6e-09	60	0.54283	0.9
chr1	20617984	20618508	0.0049	21	0.10108	0.47712			chr10	133315300	133316961	5.3e-06	38	0.49418	0.89805
chr1	23884362	23885236	2.1e-21	40	0.044631	0.48347			chr10	133353632	133355674	5.3e-05	41	0.46985	0.85205
chr1	26497634	26498530	7.9e-05	33	0.31199	0.71747			chr10	133377417	133378900	0.0063	32	0.53125	0.89099
chr1	26608448	26608891	0.00016	21	0.34017	0.72454			chr11	460473	461016	0.0058	31	0.35707	0.87537
chr1	27321049	27321794	4.3e-10	27	0.082581	0.65845			chr11	850450	850716	0.0011	23	0.031828	0.44299
chr1	27338902	27339358	5.6e-12	52	0.18212	0.56415			chr11	6341176	6341670	0.003	45	0.31008	0.66262
chr1	31845146	31846228	5.8e-14	32	0.084628	0.63015			chr11	10327692	10328106	0.00017	33	0.028407	0.34752
chr1	32054551	32054772	5.6e-06	28	0.31814	0.64935			chr11	37150970	37153879	0.0022	24	0.23613	0.83082
chr1	32237736	32238105	8.8e-15	40	0.26359	0.62474			chr11	37927345	37929812	0.0011	47	0.50082	0.84448
chr1	37501054	37502465	3.8e-10	42	0.25791	0.65026			chr11	39362610	39365375	0.0014	27	0.50416	0.89669
chr1	39035438	39036030	2.8e-05	21	0.29862	0.74733			chr11	60619874	60620283	3.1e-05	48	0.3099	0.61536
chr1	40137976	40138602	2.1e-08	21	0.11919	0.61409			chr11	61521943	61523045	3.8e-05	35	0.017655	0.36217
chr1	40236743	40237255	6.3e-24	52	0.045879	0.52656			chr11	62692954	62693621	0.00029	42	0.1278	0.49339
chr1	40388105	40388539	0.00029	27	0.45594	0.76859			chr11	67479151	67479405	0.0008	33	0.1667	0.57355
chr1	41828146	41828762	1.9e-12	21	0.042978	0.66909			chr11	67810631	67811431	1.5e-08	37	0.3078	0.8581
chr1	41951950	41953087	8e-15	34	0.18044	0.71297			chr11	70508332	70508659	3.5e-06	30	0.10588	0.57554
chr1	43472959	43474768	7e-18	88	0.41231	0.78346			chr11	73020274	73020889	1.9e-10	41	0.046932	0.51494
chr1	44883165	44883383	1.1e-11	24	0.076738	0.45856			chr11	76858728	76859247	7.2e-05	45	0.22028	0.60916
chr1	44966320	44967908	3.3e-06	26	0.1136	0.50812			chr11	117069779	117070420	0.0097	27	0.06109	0.53156
chr1	47905270	47905638	4.3e-11	25	0.19761	0.66444			chr12	312594	313546	2.9e-22	91	0.064418	0.52572
chr1	51442132	51442720	0.00071	20	0.19263	0.53302			chr12	297504	297866	2.3e-06	36	0.57328	0.91515
chr1	53611604	53612340	0.00015	25	0.1125	0.59835			chr12	2800181	2801158	1.1e-08	87	0.29266	0.62039
chr1	55246809	55247381	1.1e-26	65	0.22958	0.65363			chr12	6882901	6883183	0.00016	39	0.20222	0.57881
chr1	55350822	55352037	1.9e-06	20	0.19051	0.73836			chr12	7781042	7781326	1.2e-05	26	0.39973	0.86998
chr1	68759155	68760219	5.2e-14	30	0.084615	0.66639			chr12	52242796	52243350	0.0023	47	0.27465	0.72716
chr1	86047659	86048458	3.7e-10	20	0.10456	0.68515			chr12	54132148	54133502	0.00021	55	0.29976	0.67119
chr1	86048478	86050405	0.0014	29	0.37723	0.79498			chr12	54451876	54453394	0.00056	22	0.041058	0.58181
chr1	90684911	90685383	4.3e-06	27	0.40122	0.71264			chr12	54473640	54476283	1.5e-16	78	0.25332	0.72757
chr1	151104226	151105852	2.7e-38	156	0.25454	0.61996			chr12	54428542	54428934	0.0025	25	0.20017	0.74898
chr1	151810705	151811541	5.5e-53	113	0.13065	0.57993			chr12	56357817	56359631	0.0028	33	0.050803	0.36322
chr1	151964939	151965953	2.2e-16	39	0.111	0.63343			chr12	65218920	65219770	1.1e-05	52	0.16258	0.56672
chr1	152382061	152384249	1e-05	26	0.59414	0.89491			chr12	126170112	126173060	6.2e-06	33	0.41703	0.90475
chr1	153505611	153506599	2.7e-06	34	0.17249	0.53855			chr12	126193105	126195836	1.7e-05	39	0.34097	0.83863
chr1	156049924	156051274	2.9e-09	24	0.10965	0.66995			chr12	126461585	126464746	1.7e-05	32	0.29509	0.81692
chr1	156405286	156405644	3.2e-13	46	0.087373	0.44843			chr12	126556470	126560422	7e-07	40	0.3209	0.85159
chr1	161390517	161391195	0.0018	23	0.49279	0.82605			chr12	126819769	126822907	0.00037	38	0.3903	0.84453
chr1	161442351	161443291	5.6e-05	39	0.36516	0.77616			chr12	126994911	126997639	0.0016	33	0.32696	0.86294
chr1	197887648	197889368	2.6e-20	70	0.23371	0.59887			chr12	127079721	127082751	5.5e-05	44	0.4419	0.87143
chr1	197881942	197882734	2.8e-08	37	0.29279	0.63967			chr12	127114989	127118400	2.6e-05	40	0.48082	0.86477
chr1	201583416	201583797	0.0008	20	0.11175	0.56458			chr12	127195822	127199908	3.5e-09	52	0.46204	0.85837
chr1	201618034	201619881	3.2e-73	123	0.13144	0.6418			chr12	127225102	127227142	0.0031	34	0.44214	0.87821
chr1	202613624	202614723	3.1e-07	22	0.25672	0.73129			chr12	127272940	127275993	2.4e-05	43	0.5188	0.882
chr1	204159451	204159962	1.1e-17	39	0.2328	0.72257			chr12	127491354	127492746	0.0095	27	0.33613	0.88694
chr1	205012125	205012477	1.7e-18	32	0.086304	0.62349			chr12	127537904	127541571	0.00064	40	0.44938	0.84281
chr1	205474783	205475355	0.002	20	0.091302	0.45819			chr12	127662491	127665350	0.001	33	0.39996	0.87337
chr1	212062719	212063172	2.7e-34	48	0.079906	0.82297			chr12	127715267	127717663	0.0004	38	0.3338	0.84004
chr1	217309490	217310662	4.8e-19	51	0.20806	0.63666			chr12	127750686	127752786	0.0053	37	0.55093	0.88812
chr1	217313059	217313699	1.9e-07	41	0.19919	0.50443			chr12	127781184	127783915	0.0001	33	0.42376	0.89373
chr1	221057382	221058391	2.6e-22	66	0.30704	0.73404			chr12	127789893	127792844	6.4e-05	34	0.35466	0.85948
chr1	224363268	224363607	0.00017	22	0.19998	0.62839			chr12	127770548	127772975	0.0004	34	0.46921	0.89892
chr1	224805258	224805794	3.1e-08	34	0.14698	0.44878			chr12	127824223	127827776	0.0012	41	0.40077	0.85408
chr1	229542867	229543185	7.4e-12	24	0.074657	0.61072			chr12	127944220	127947134	0.0029	37	0.39789	0.84631
chr1	243637474	243637844	2.4e-06	28	0.20053	0.62249			chr12	127958024	127960416	0.0011	32	0.39836	0.85619
chr1	247946422	247950355	0.0015	26	0.39528	0.771			chr12	127914604	127917094	3.7e-05	35	0.36062	0.86001
chr1	248290761	248293110	0.00097	29	0.50479	0.8051			chr12	127968842	127972708	5.9e-09	54	0.47173	0.86172
chr1	248342380	248344164	0.0016	23	0.40932	0.77935			chr12	128064924	128067728	0.0093	32	0.38417	0.85889
chr1	248511724	248513156	9.7e-06	20	0.45119	0.77075			chr12	128219833	128222525	0.00016	32	0.44408	0.89684
chr1	248547977	248550152	0.00019	26	0.41554	0.76557			chr12	128342040	128343773	0.0093	23	0.38664	0.91317
chr1	248635656	248637647	0.00034	23	0.43051	0.84378			chr12	128379118	128381841	0.0095	22	0.35458	0.85825
chr1	248683681	248685732	1.7e-07	33	0.52346	0.84318			chr12	128311198	128313639	0.00025	37	0.48979	0.91428
chr1	248790445	248791716	1.4e-05	24	0.6009	0.92279			chr12	128401529	128405224	7.9e-06	43	0.43445	0.87496
chr1	248871318	248873574	0.00038	27	0.42945	0.79954			chr12	128473801	128475711	0.0045	31	0.52019	0.91495
chr1	248902209	248904346	8.2e-08	38	0.49941	0.83702			chr12	128483971	128487461	0.00037	34	0.44411	0.87276
chr10	1281441	1282323	1.2e-05	30	0.34656	0.78108			chr12	128502241	128504769	0.0023	40	0.53619	0.85149
chr10	11246534	11247265	1.8e-08	25	0.27654	0.82173			chr12	128506504	128509818	1.9e-05	46	0.45242	0.8569
chr10	21463597	21464353	0.00031	37	0.19401	0.49538			chr12	128525277	128528935	9.1e-07	56	0.51092	0.84889
chr10	21806892	21807771	1.6e-05	26	0.17042	0.57303			chr12	128565130	128568246	1.3e-08	44	0.46304	0.88057
chr10	21816615	21818202	4.7e-05	29	0.29212	0.73104			chr12	128547950	128550389	0.0092	25	0.32589	0.87984
chr10	72201095	72201542	1.2e-14	38	0.096512	0.56271			chr12	128603628	128605853	3.2e-06	30	0.50951	0.91577
chr10	79290845	79292055	0.00011	25	0.20301	0.69912			chr12	128628394	128630536	0.0005	28	0.35724	0.86856
chr10	80918749	80919925	1.1e-11	35	0.20994	0.68213			chr12	128634846	128637503	0.0076	30	0.37934	0.85297
chr10	83627994	83629945	2.1e-05	24	0.56475	0.89592			chr12	128711213	128714194	6.5e-05	30	0.3166	0.87385
chr10	83672226	83674286	4.6e-06	25	0.58868	0.91209			chr12	128874350	128877056	1.1e-05	38	0.42662	0.89662
chr10	85395726	85397527	4.9e-06	21	0.60019	0.91678			chr12	128877428	128880971	3e-05	42	0.43944	0.90089
chr10	86361935	86363032	1.3e-15	33	0.25633	0.85872			chr12	128859378	128862616	6.8e-05	48	0.44422	0.85943
chr10	99734470	99735202	5.1e-12	49	0.20746	0.60096			chr12	128881329	128887078	1.8e-14	71	0.42127	0.88484
chr10	103082358	103082957	0.00088	23	0.46593	0.81204			chr12	128967722	128970245	0.0019	31	0.38166	0.85958
chr10	102509745	102511057	5.6e-07	47	0.12934	0.45229			chr12	129005923	129009562	0.0036	42	0.43405	0.82477
chr10	105435796	105437058	7.9e-07	22	0.31353	0.8206			chr12	129047996	129050175	0.00047	27	0.46836	0.92449
chr10	123922866	123923384	3.2e-44	66	0.012137	0.33067			chr12	129036955	129040920	3.5e-05	53	0.37842	0.83084
chr10	130338788	130339363	5.3e-17	35	0.13793	0.68611			chr12	129074108	129076819	0.0024	37	0.49158	0.87442
chr10	132022229	132024124	8.2e-08	27	0.50894	0.86294			chr12	129106121	129110354	1.2e-09	48	0.44473	0.91363
chr10	132068849	132071309	1.2e-06	44	0.56035	0.8637			chr12	129110827	129112777	0.0086	29	0.48684	0.8811
chr10	132101777	132104759	2.7e-06	29	0.52981	0.84069			chr12	129081557	129084454	2.2e-06	32	0.3268	0.86209
chr10	132164663	132167165	4.1e-08	36	0.54124	0.87196			chr12	129130043	129133980	7.4e-12	59	0.41207	0.89367
chr10	132140019	132143056	1.2e-09	38	0.45268	0.86095			chr12	129181276	129184313	1.4e-05	35	0.46866	0.89767
chr10	132171361	132173487	9.9e-08	24	0.41135	0.86085			chr12	129171304	129173980	0.00061	38	0.41226	0.84289
chr10	132191407	132193436	3.1e-05	27	0.4484	0.83291			chr12	129205586	129210148	1.9e-07	59	0.4951	0.8787
chr10	132199295	132201344	7.3e-10	28	0.51425	0.91922			chr12	129225855	129228880	1e-07	51	0.50412	0.88696
chr10	132151083	132153562	1.6e-07	41	0.54783	0.87851			chr12	129195860	129199575	1.7e-09	51	0.37534	0.89099
chr10	132195047	132196982	3.5e-07	32	0.48353	0.87049			chr12	129254566	129257065	8e-08	47	0.49627	0.88519
chr10	132223476	132224825	2.2e-05	20	0.39541	0.9038			chr12	129323334	129325338	0.0042	38	0.45084	0.87128
chr10	132232559	132233958	0.0068	20	0.44036	0.85862			chr12	129268880	129270605	0.00044	31	0.39859	0.87956
chr10	132227179	132229928	7.6e-15	43	0.46762	0.89538			chr12	129341403	129344196	0.005	40	0.46787	0.86887
chr10	132240150	132242992	1.3e-08	37	0.40801	0.81475			chr12	129369794	129372007	0.00017	32	0.45966	0.89279
chr10	132300573	132302547	5.5e-05	22	0.49827	0.8817			chr12	129352498	129354312	0.0005	46	0.57961	0.89307
chr10	132270342	132271836	5e-08	23	0.43224	0.90281			chr12	129479633	129482639	0.0028	30	0.29273	0.82729
chr10	132294897	132297747	3.4e-15	52	0.51507	0.88134			chr12	129492304	129493778	0.0021	27	0.3733	0.88192
chr10	132311598	132313057	2.8e-05	21	0.40533	0.87391			chr12	129547176	129550439	0.0044	43	0.38951	0.83187
chr10	132321833	132324031	6.2e-06	34	0.53165	0.85223			chr12	129562611	129566769	6.7e-14	83	0.53629	0.90143
chr10	132327378	132329647	1.8e-07	27	0.3998	0.82174			chr12	129599079	129600967	0.0038	26	0.31806	0.83784
chr10	132314055	132316256	1.3e-11	41	0.54175	0.8908			chr12	129601911	129605709	0.0064	32	0.3545	0.86678
chr10	132344355	132346883	3.2e-12	41	0.4338	0.83926			chr12	129646835	129649207	0.0029	30	0.35704	0.84798
chr10	132391606	132394516	9.7e-05	29	0.46397	0.83941			chr12	129663470	129665618	3.7e-06	34	0.47258	0.92635
chr10	132356291	132357591	1.4e-06	23	0.5348	0.84534			chr12	129667057	129669145	0.00019	37	0.43425	0.86423
chr10	132357632	132360531	0.0098	49	0.60686	0.9121			chr12	129691629	129693240	0.00029	30	0.49182	0.91259
chr10	132366719	132369703	1.2e-16	53	0.58942	0.90091			chr12	129706376	129709570	0.0034	34	0.41278	0.89229
chr10	132401675	132403520	4.7e-08	26	0.49101	0.90198			chr12	129730963	129732938	0.0016	31	0.33772	0.85092
chr10	132285525	132288340	1.1e-13	42	0.41001	0.86704			chr12	129766861	129769801	0.0003	27	0.3752	0.89873
chr10	132459223	132461842	2.3e-17	53	0.55543	0.88416			chr12	129784306	129786820	4.1e-05	34	0.34779	0.88457
chr10	132489931	132492379	0.00016	20	0.49029	0.87714			chr12	129834965	129836915	7e-05	28	0.38838	0.91822
chr10	132486637	132489474	3.7e-08	36	0.47682	0.85199			chr12	129850396	129853542	0.00013	53	0.49333	0.87124
chr10	132522664	132525141	3.2e-10	30	0.43271	0.87891			chr12	129884799	129887016	0.0059	25	0.35006	0.83225
chr10	132515955	132519306	4.3e-12	36	0.42324	0.86149			chr12	129909144	129911804	1.4e-06	35	0.31685	0.87403
chr10	132592001	132596897	8.5e-10	93	0.53893	0.86807			chr12	129932548	129934618	2.5e-05	28	0.37574	0.92823
chr10	132618112	132620702	2.9e-06	30	0.50038	0.87355			chr12	129978303	129981951	2.6e-05	49	0.45445	0.87056
chr10	132641424	132642548	0.0023	22	0.50769	0.82913			chr12	130038092	130041313	1.9e-05	39	0.35586	0.87961
chr10	132667396	132668914	1.6e-05	28	0.51348	0.85601			chr12	130071663	130074311	3.8e-05	35	0.44026	0.86885
chr10	132687105	132689612	4.8e-12	42	0.52237	0.88679			chr12	130155864	130158811	3.8e-06	42	0.36514	0.86548
chr10	132706529	132708584	3e-05	20	0.36934	0.84609			chr12	130136441	130138947	0.0001	34	0.34693	0.88143
chr10	132703724	132705542	1.1e-06	37	0.4963	0.85766			chr12	130058871	130060217	0.00044	32	0.61183	0.92123
chr10	132739281	132741798	1.5e-07	36	0.45413	0.83557			chr12	130199826	130203762	1.9e-08	62	0.5289	0.89047
chr10	132698544	132700589	9e-07	39	0.55284	0.86096			chr12	130222648	130224716	0.00014	25	0.32919	0.87582
chr10	132797399	132799248	1.4e-12	26	0.45294	0.90178			chr12	130259753	130262057	3.5e-09	38	0.43947	0.90439
chr10	132753548	132756147	2e-10	36	0.38361	0.83747			chr12	130271892	130274336	0.0001	32	0.39612	0.85443
chr10	132799586	132800799	3.7e-08	21	0.44023	0.87723			chr12	130266307	130269041	2.9e-07	39	0.45745	0.90938
chr10	132803292	132806223	4.2e-12	41	0.51183	0.88148			chr12	130317622	130320087	0.0009	37	0.44624	0.87834
chr10	132848164	132849752	1.1e-05	23	0.40906	0.82715			chr12	130277332	130283495	9.1e-14	72	0.38978	0.88206
chr10	132789445	132793979	8.2e-27	56	0.52181	0.91518			chr12	130294555	130296434	0.002	30	0.58264	0.9251
chr10	132835461	132837468	4.2e-10	28	0.53313	0.9003			chr12	130372967	130376369	1.1e-07	46	0.4126	0.87491
chr10	132825106	132826567	3.8e-06	23	0.50413	0.88006			chr12	130332407	130339434	9.6e-21	89	0.41719	0.89318
chr10	132896917	132899544	5.1e-15	45	0.46842	0.90955			chr12	130440642	130444012	0.0035	55	0.43707	0.80222
chr10	132919044	132920923	4e-12	35	0.53641	0.88911			chr12	130427971	130431888	1.1e-09	59	0.43513	0.84784
chr10	132946865	132949839	3.3e-18	42	0.39059	0.87056			chr12	130417650	130420927	1.5e-08	58	0.47986	0.89268
chr10	132930835	132932085	1.4e-07	24	0.46	0.85124			chr12	130353488	130356582	7.6e-05	37	0.4272	0.87941
chr10	132981777	132983452	3.9e-10	31	0.59762	0.93531			chr12	130581530	130583101	0.00046	31	0.51784	0.89229
chr10	132983820	132986609	8e-19	45	0.55297	0.91267			chr12	130577846	130580027	0.0056	33	0.488	0.87853
chr10	132901057	132903092	3.2e-09	27	0.49591	0.91702			chr12	130568804	130570953	0.00022	42	0.4619	0.87287
chr10	132903152	132906796	5.6e-05	57	0.57687	0.90981			chr12	130610158	130612174	7.5e-05	39	0.43541	0.87136
chr10	133008919	133010443	1.1e-11	30	0.50362	0.91308			chr12	130735461	130737718	0.0084	29	0.35039	0.83031
chr10	133011689	133013296	4.1e-11	29	0.57102	0.90458			chr12	130895905	130898070	0.0003	37	0.5986	0.91953
chr10	132995668	132999000	1.2e-05	49	0.47176	0.87865			chr13	23422687	23422933	0.0012	24	0.40975	0.88216
chr10	133002162	133003519	4.3e-07	23	0.55518	0.90962			chr14	41423697	41423981	0.0048	24	0.23108	0.81629
chr10	133077009	133078324	6.9e-07	25	0.54042	0.92484			chr14	74185273	74185993	0.0035	55	0.35563	0.71371
chr10	133070970	133071875	8e-09	24	0.57291	0.92946			chr14	76795753	76796482	0.00077	29	0.075192	0.56435
chr10	133054699	133057397	6.6e-18	49	0.59369	0.92345			chr14	101539514	101539947	0.0081	20	0.2982	0.82208
chr10	133163053	133164635	2.6e-07	25	0.54971	0.87453			chr14	105438617	105440304	4.5e-12	61	0.19827	0.72254
chr10	132932394	132933960	4.2e-11	27	0.38253	0.89861			chr14	106231942	106234037	0.0011	32	0.51173	0.85442
chr10	132936387	132939495	8.1e-05	46	0.58349	0.91273			chr14	106406340	106408433	0.005	40	0.45338	0.8154
chr10	133040654	133043054	0.00081	52	0.58361	0.89529			chr15	41794988	41795384	8.6e-07	37	0.075525	0.44282
chr10	133198145	133201418	0.0012	67	0.59678	0.89897			chr15	41787473	41788285	1.6e-18	75	0.15793	0.69046
chr10	132967060	132968242	0.00036	21	0.54469	0.92072			chr15	48483764	48484302	0.0076	29	0.080637	0.42463
chr10	133240312	133241571	0.0032	20	0.6099	0.91648			chr15	56299248	56299636	8e-09	41	0.039888	0.49215
chr10	133297561	133298972	1.2e-07	20	0.52572	0.92322			chr15	76639133	76639822	1.5e-12	59	0.11058	0.5682
chr10	133219811	133221632	3.2e-10	29	0.56548	0.90608			chr15	82287503	82288222	4.3e-06	38	0.44444	0.77246
chr10	133230418	133232005	4.6e-05	23	0.53586	0.88749			chr15	96908794	96910221	1.8e-11	78	0.20951	0.52614
chr10	133209026	133211143	6.8e-12	36	0.54667	0.90522			chr15	96906242	96906859	9.2e-05	29	0.25569	0.63863
chr10	133211212	133214049	0.00083	36	0.45061	0.89116			chr16	2141441	2141754	7.1e-07	39	0.11072	0.47722
chr10	133321616	133323433	1.8e-08	24	0.44679	0.87332			chr16	5896136	5899257	0.00028	27	0.43457	0.91099
chr10	133348787	133352909	1e-06	59	0.55629	0.8565			chr16	5938517	5942256	7e-06	63	0.52656	0.84979
chr10	133353632	133355674	1.6e-13	41	0.53715	0.87404			chr16	5955192	5958003	0.00032	40	0.50177	0.88303
chr10	133444158	133446591	0.00016	22	0.40039	0.87661			chr16	5970229	5974442	1.4e-07	48	0.4929	0.89734
chr10	133325534	133327213	4.8e-06	29	0.45327	0.75729			chr16	6293450	6295558	0.0086	27	0.40448	0.8651
chr10	133315062	133316417	1.7e-11	38	0.59651	0.91119			chr16	6382009	6384751	0.0011	30	0.3912	0.83918
chr10	135412925	135414375	0.00038	22	0.47364	0.80471			chr16	6403662	6405439	0.0022	29	0.52541	0.8375
chr11	995794	996408	0.00042	22	0.2301	0.6686			chr16	6426266	6428465	0.006	35	0.3952	0.85519
chr11	2118736	2119158	1.6e-13	21	0.088424	0.75325			chr16	6513290	6516021	0.00092	34	0.40485	0.83255
chr11	2742447	2742984	1.7e-08	24	0.067753	0.64391			chr16	6589752	6595336	1.6e-06	68	0.47866	0.8216
chr11	6340642	6341670	6.8e-33	71	0.31318	0.7059			chr16	6888675	6890933	0.0005	36	0.43233	0.86184
chr11	10328196	10328960	0.0024	35	0.13618	0.62802			chr16	6965420	6967980	0.00028	32	0.36888	0.88247
chr11	13032200	13032718	8.1e-09	37	0.11051	0.41634			chr16	7162496	7166276	0.00015	34	0.36279	0.86571
chr11	22550407	22550758	2.4e-09	23	0.28714	0.66409			chr16	10912159	10912699	6.9e-14	53	0.041815	0.53904
chr11	31825837	31826849	7.1e-46	75	0.010346	0.34765			chr16	14397073	14397729	0.00021	26	0.123	0.70848
chr11	36798131	36800497	0.00044	20	0.43054	0.85474			chr16	26389220	26392518	0.00038	34	0.48308	0.8791
chr11	36903071	36905103	1.9e-06	21	0.38277	0.87768			chr16	54971779	54973131	3e-18	89	0.073487	0.43918
chr11	37018063	37021053	1.2e-08	30	0.45241	0.8639			chr16	54315839	54316704	2.2e-13	67	0.11831	0.62314
chr11	37150970	37153879	3.4e-09	24	0.29619	0.83709			chr16	54324489	54325583	4.7e-07	66	0.24897	0.66906
chr11	37571770	37574397	1.4e-05	24	0.42071	0.85703			chr16	56671846	56672127	0.0071	21	0.099873	0.63185
chr11	37723942	37726202	0.0012	23	0.4671	0.82763			chr16	54966979	54967668	6.7e-09	80	0.20942	0.52029
chr11	37833106	37834372	1.9e-06	24	0.47921	0.88952			chr16	56668542	56671223	1.1e-26	107	0.085047	0.68761
chr11	37837970	37839535	3.7e-09	22	0.44713	0.89841			chr16	57562376	57563188	1.5e-18	115	0.46018	0.7855
chr11	37927345	37929214	2.5e-06	29	0.55323	0.88835			chr16	62314053	62316066	9.9e-05	32	0.56507	0.88461
chr11	38002562	38005668	9.9e-08	38	0.50974	0.84753			chr16	72821403	72821650	5.7e-06	28	0.086742	0.46196
chr11	38132969	38134888	1.3e-10	30	0.53195	0.90083			chr16	85361976	85362916	0.0016	32	0.2915	0.66203
chr11	38243411	38245953	1.1e-07	26	0.51224	0.8821			chr16	88700741	88701572	2.7e-10	81	0.17061	0.57552
chr11	38488857	38490599	5e-06	26	0.47212	0.88237			chr16	85685511	85686376	2.6e-05	45	0.18395	0.52282
chr11	38627696	38629231	6.6e-07	25	0.52236	0.86177			chr17	872130	873150	0.0012	26	0.28169	0.77659
chr11	39099254	39101787	4.9e-06	40	0.54989	0.86362			chr17	1010553	1011647	0.0023	33	0.29774	0.80307
chr11	39362610	39365790	9.6e-11	31	0.51844	0.91049			chr17	6358754	6359010	0.0022	24	0.029505	0.43351
chr11	39376282	39377485	0.00013	21	0.47276	0.86311			chr17	6945259	6946378	1.7e-05	83	0.24203	0.57365
chr11	39575747	39577822	8.9e-06	21	0.40808	0.89888			chr17	7832694	7833294	7.9e-05	49	0.12009	0.4697
chr11	39584586	39586593	0.0043	23	0.38512	0.78245			chr17	8907776	8908475	0.0026	35	0.10855	0.53574
chr11	39604231	39606897	6.6e-09	34	0.52322	0.88763			chr17	7758375	7758962	4e-09	44	0.044974	0.47711
chr11	39665085	39668117	1.7e-07	25	0.45782	0.89791			chr17	11173844	11177025	4.8e-07	46	0.51764	0.85946
chr11	39681713	39683239	2.2e-05	21	0.39242	0.86675			chr17	27893113	27893459	6.3e-06	40	0.18058	0.59608
chr11	39684836	39687270	2.2e-08	30	0.51934	0.88273			chr17	36606975	36608691	0.00011	29	0.094963	0.73291
chr11	39701557	39704362	8.5e-07	21	0.41667	0.86198			chr17	40573499	40574447	6e-16	69	0.05317	0.53568
chr11	39726027	39728374	0.00052	21	0.42113	0.86911			chr17	42635664	42637829	2.3e-37	122	0.096506	0.60456
chr11	39759108	39761293	7.1e-06	25	0.29148	0.77132			chr17	47076221	47078118	0.0068	26	0.12476	0.70402
chr11	39764518	39767357	2.1e-05	27	0.52609	0.88952			chr17	50672197	50675948	1.4e-05	59	0.52818	0.86269
chr11	40005030	40006332	9.9e-05	21	0.48635	0.84983			chr17	55951815	55952403	1.4e-05	29	0.041012	0.5647
chr11	40136071	40137471	2.6e-08	28	0.62599	0.93181			chr17	59482578	59482758	1.3e-05	29	0.43093	0.73742
chr11	55635577	55638118	0.0076	22	0.39769	0.7856			chr17	71609176	71610664	0.001	37	0.22512	0.73223
chr11	56196124	56197130	0.0036	22	0.56996	0.89049			chr17	75672303	75672765	0.0096	26	0.10912	0.67218
chr11	62626100	62626815	1.4e-07	20	0.18297	0.79635			chr17	76263905	76265092	5.1e-05	44	0.22408	0.75684
chr11	62693781	62694343	1.4e-20	42	0.054633	0.3727			chr17	76355145	76355538	2.4e-14	51	0.014775	0.38424
chr11	62694348	62696138	3e-16	68	0.47718	0.78012			chr17	77766158	77767284	0.0038	72	0.3136	0.61982
chr11	64059910	64060204	0.0005	24	0.16938	0.61519			chr17	79393148	79393583	4.6e-06	28	0.020335	0.48118
chr11	63531613	63531880	1.1e-12	37	0.3314	0.79515			chr18	12076398	12077260	7.1e-18	63	0.044615	0.52129
chr11	64509575	64509970	0.0012	25	0.32411	0.71014			chr18	12776794	12777844	5.4e-22	89	0.47667	0.80379
chr11	67387282	67389727	4e-09	74	0.46401	0.86335			chr18	13641611	13642132	1.9e-05	51	0.23181	0.56604
chr11	67479162	67479467	1.4e-15	38	0.1512	0.59921			chr18	68780917	68782998	0.00065	33	0.50566	0.90306
chr11	67810631	67811431	1.9e-16	37	0.4297	0.87334			chr18	68809547	68811925	0.0019	31	0.5201	0.89879
chr11	69683261	69683588	5.6e-06	25	0.25983	0.68066			chr18	68919584	68921981	0.0022	26	0.33375	0.8794
chr11	70507928	70508659	5e-31	56	0.090842	0.58971			chr18	69003257	69005760	0.0082	29	0.28983	0.87455
chr11	71955642	71956886	6.9e-13	47	0.23437	0.62456			chr18	69993837	69995918	0.0097	24	0.29177	0.82288
chr11	73020281	73020889	4.2e-26	39	0.042448	0.55139			chr18	75544824	75547247	0.0055	28	0.43374	0.88618
chr11	76858728	76859247	2.4e-14	45	0.21761	0.5982			chr18	75683233	75684828	0.00098	27	0.34568	0.82344
chr11	114103270	114104608	5.8e-09	27	0.076779	0.5565			chr18	75807388	75808854	0.0053	21	0.41172	0.87532
chr11	113928745	113929281	0.0074	21	0.50966	0.81373			chr18	75812892	75815549	0.00016	42	0.50387	0.85895
chr11	117069683	117070420	1.1e-11	29	0.065816	0.5516			chr18	75842941	75845427	2e-05	48	0.55861	0.86757
chr11	117382591	117383605	0.0035	25	0.28778	0.70802			chr18	75929116	75931525	8.4e-05	51	0.53755	0.85324
chr11	118481633	118481895	6.7e-09	34	0.23102	0.61118			chr18	75959850	75963658	1.7e-05	54	0.51608	0.87329
chr11	119613162	119613569	4.9e-12	24	0.09111	0.56675			chr18	76057018	76059181	0.0016	40	0.48742	0.87869
chr11	120435765	120435981	1e-06	23	0.12621	0.46322			chr18	76026629	76028352	5.8e-05	33	0.44784	0.85962
chr11	124621828	124622317	1.3e-12	30	0.24433	0.70944			chr18	76081387	76083493	0.0096	25	0.48054	0.90262
chr11	128771680	128772151	0.0022	22	0.5089	0.82746			chr18	76086705	76089547	3e-06	48	0.55806	0.86965
chr11	134147019	134147806	1.2e-05	36	0.21105	0.57995			chr18	76121635	76123398	2.9e-05	41	0.56337	0.89694
chr11	134282880	134283398	0.00054	20	0.16934	0.60693			chr18	76062240	76063579	0.0012	24	0.36035	0.89243
chr12	312594	313546	5e-49	91	0.058346	0.51922			chr18	76181749	76184161	1.7e-05	40	0.54015	0.87628
chr12	297429	297866	5.6e-13	38	0.36956	0.82979			chr18	76169361	76172384	1.3e-05	49	0.55055	0.8723
chr12	679605	680110	1.9e-05	23	0.20524	0.63818			chr18	76191770	76194768	4.1e-07	62	0.4764	0.85398
chr12	1701796	1702483	4.1e-10	34	0.12737	0.52192			chr18	76162050	76163585	0.0041	32	0.32817	0.82512
chr12	2800181	2801158	8.2e-36	87	0.1634	0.63054			chr18	76217395	76219215	0.0012	31	0.44331	0.88808
chr12	6876857	6877892	1.5e-09	27	0.081892	0.5603			chr18	76241061	76243786	5.1e-05	41	0.39815	0.85603
chr12	6807990	6809127	0.0017	27	0.1815	0.61799			chr18	76300106	76301193	0.0094	32	0.51381	0.86719
chr12	6882790	6883183	6.8e-18	46	0.15445	0.54882			chr18	76348386	76351114	0.00054	39	0.43101	0.87187
chr12	8086921	8088403	6.5e-06	34	0.34681	0.73689			chr18	76376728	76379341	1.4e-06	34	0.39838	0.87759
chr12	9892487	9892793	0.00021	22	0.36453	0.76753			chr18	76407200	76409715	0.00071	40	0.49627	0.85814
chr12	52258322	52259155	7.6e-06	20	0.21742	0.76003			chr18	76266804	76267996	0.0073	28	0.46181	0.8736
chr12	52242796	52243341	5e-12	46	0.30129	0.75893			chr18	76681299	76683070	0.0023	34	0.48633	0.83989
chr12	54145706	54145958	3.2e-05	23	0.12947	0.48891			chr18	76711064	76712807	0.0035	37	0.51398	0.85273
chr12	54132179	54133502	3.5e-15	53	0.25725	0.68676			chr18	76477738	76479840	1.3e-05	38	0.4146	0.857
chr12	54430245	54431795	5.3e-06	30	0.36525	0.7883			chr18	76751939	76752936	2.9e-45	126	0.040168	0.94652
chr12	54432113	54433476	4.4e-05	22	0.18297	0.58724			chr18	77376901	77377241	4.8e-09	35	0.049134	0.40691
chr12	54451876	54453713	3.6e-14	29	0.057389	0.57677			chr19	3024871	3025495	6.2e-05	29	0.34061	0.8054
chr12	54492354	54495302	2.1e-08	27	0.47651	0.86423			chr19	1467136	1468337	2.2e-23	148	0.26513	0.60955
chr12	54513326	54516236	0.00058	30	0.52397	0.84673			chr19	8398571	8399046	1.5e-14	46	0.077003	0.69048
chr12	54470925	54472073	6.7e-05	24	0.2345	0.81099			chr19	8674173	8675205	4.9e-05	54	0.063646	0.4213
chr12	54473707	54476342	9.6e-35	82	0.30152	0.74119			chr19	12876475	12877366	9.6e-07	39	0.065398	0.56909
chr12	54428413	54429036	4.5e-16	37	0.15084	0.66141			chr19	12880473	12880887	0.0003	40	0.2024	0.68768
chr12	56357817	56359006	5.1e-08	25	0.051642	0.37237			chr19	13264277	13264923	6.8e-22	79	0.0078611	0.31748
chr12	57614293	57615957	0.00046	37	0.29431	0.62519			chr19	17006875	17007485	2.4e-15	55	0.065856	0.54572
chr12	65218920	65219770	2.5e-18	52	0.17591	0.56555			chr19	18771125	18771428	0.0045	22	0.49631	0.92806
chr12	89748523	89749188	2.9e-05	28	0.26636	0.61075			chr19	22615391	22617354	1.3e-05	37	0.54564	0.88859
chr12	106533839	106534620	2.9e-10	23	0.10278	0.65397			chr19	22691647	22697418	1.7e-06	67	0.46701	0.82689
chr12	122208439	122209048	0.001	21	0.50394	0.85941			chr19	22850756	22853220	0.00051	27	0.47325	0.91628
chr12	125145363	125145739	6.4e-06	24	0.28253	0.74683			chr19	22854625	22856125	0.0013	28	0.49767	0.83638
chr12	125693293	125694167	0.0012	22	0.41622	0.81087			chr19	22907767	22909891	0.0026	20	0.38619	0.86573
chr12	126036532	126038119	0.0003	20	0.61169	0.92878			chr19	34397597	34398264	1e-06	49	0.14582	0.5101
chr12	126180838	126183323	3.4e-07	21	0.30169	0.83592			chr19	41025379	41025878	1.5e-15	63	0.079947	0.51082
chr12	126170112	126173060	4.6e-15	33	0.5113	0.91586			chr19	41059960	41060367	7.3e-05	37	0.13777	0.61038
chr12	126193105	126195836	1.4e-12	38	0.40168	0.8739			chr19	42906005	42906340	5.5e-07	42	0.059224	0.44583
chr12	126200249	126202587	7.3e-08	30	0.47458	0.88808			chr19	46282462	46282877	0.00086	28	0.17779	0.6182
chr12	126226441	126229436	6.6e-07	33	0.5154	0.90191			chr19	56330069	56332935	0.0046	35	0.39444	0.77993
chr12	126248888	126250180	2.9e-06	20	0.35613	0.85439			chr19	57255434	57258287	0.008	43	0.37618	0.81455
chr12	126313712	126315675	8.4e-05	20	0.43025	0.8658			chr19	57289220	57291523	0.0057	23	0.36828	0.88259
chr12	126288865	126291314	0.0016	30	0.52497	0.84757			chr19	57324714	57327928	7.9e-10	49	0.43356	0.88952
chr12	126356824	126358823	9.5e-08	26	0.50375	0.89424			chr19	57433409	57437449	1.1e-07	43	0.36854	0.87468
chr12	126374063	126376722	0.00029	41	0.49713	0.81314			chr19	57439159	57442361	0.0024	42	0.44751	0.86251
chr12	126405660	126407258	0.0019	20	0.50188	0.86868			chr19	57423159	57427103	1.2e-05	60	0.5424	0.88869
chr12	126409202	126410689	0.00028	23	0.52768	0.89565			chr2	4015837	4018444	2.7e-05	41	0.54947	0.88505
chr12	126402239	126403765	4e-09	25	0.48246	0.92191			chr2	4060441	4062652	0.00031	35	0.47922	0.92044
chr12	126441619	126443599	6.4e-06	20	0.45245	0.88371			chr2	4086581	4089792	0.00024	42	0.38354	0.86088
chr12	126461585	126464746	2.8e-13	32	0.34666	0.84744			chr2	4136075	4138209	0.00043	27	0.46958	0.89218
chr12	126459745	126461227	0.00029	23	0.47867	0.88598			chr2	4145227	4146460	0.0052	22	0.3348	0.88956
chr12	126501509	126504419	0.00017	28	0.4066	0.81986			chr2	4148782	4153480	0.00013	63	0.55096	0.86739
chr12	126518362	126520740	0.00013	25	0.5072	0.8793			chr2	4298301	4299926	0.00066	24	0.45074	0.91905
chr12	126544479	126545855	2.1e-06	20	0.48175	0.92013			chr2	4470320	4473208	7.2e-08	40	0.49185	0.90858
chr12	126547531	126549607	2.8e-05	23	0.41815	0.83699			chr2	4546895	4549356	0.0044	20	0.3428	0.89542
chr12	126569865	126572615	0.00034	27	0.33515	0.76813			chr2	4569393	4571406	0.00029	27	0.49465	0.91619
chr12	126556611	126560422	2.4e-15	38	0.36913	0.87234			chr2	4672802	4675333	0.0032	27	0.43346	0.88986
chr12	126590411	126592363	8.8e-05	21	0.33331	0.80107			chr2	4720874	4723544	0.0008	28	0.46829	0.91873
chr12	126664633	126665869	1.2e-07	22	0.3197	0.7971			chr2	4800838	4802779	0.0058	28	0.53275	0.89519
chr12	126678368	126679751	5.5e-05	22	0.43986	0.91692			chr2	27530416	27531535	1.1e-11	98	0.19655	0.52866
chr12	126697219	126698786	1e-06	20	0.44776	0.84914			chr2	71192003	71192709	7.9e-09	51	0.052026	0.36211
chr12	126751420	126753239	1e-10	27	0.49177	0.90988			chr2	71123792	71125240	2.9e-05	58	0.32787	0.66707
chr12	126819769	126822907	6.6e-11	38	0.45915	0.85994			chr2	87754946	87756190	0.0049	23	0.11147	0.63022
chr12	126882438	126885291	3e-13	23	0.39546	0.9224			chr2	95537328	95537844	8.9e-12	47	0.10242	0.58427
chr12	126888441	126890134	9.5e-10	23	0.3535	0.88155			chr2	114033104	114035465	2.9e-22	146	0.24948	0.6151
chr12	126961931	126964631	7.1e-07	32	0.4768	0.86694			chr2	157111049	157111549	0.00052	32	0.24822	0.76118
chr12	126976731	126978712	0.00013	25	0.44673	0.85194			chr2	171573729	171574592	0.0052	48	0.3105	0.6384
chr12	126980834	126983299	3.1e-05	21	0.48558	0.92455			chr2	202900407	202901816	2.5e-09	72	0.20623	0.70392
chr12	126994911	126997639	1.9e-13	33	0.3919	0.87932			chr2	232530954	232531699	7.6e-07	28	0.038669	0.39147
chr12	127072073	127073531	3.6e-05	20	0.38085	0.83987			chr2	237071876	237072483	1.1e-10	49	0.17156	0.58209
chr12	127079721	127082724	5.5e-11	43	0.51114	0.89283			chr2	238599972	238600312	0.0015	36	0.19927	0.60891
chr12	127130106	127132940	1.8e-08	26	0.39196	0.91362			chr2	239169467	239170161	0.00048	29	0.27167	0.77389
chr12	127114989	127118400	1.4e-15	40	0.52267	0.89615			chr2	241989309	241989720	0.0086	21	0.12265	0.7064
chr12	127178841	127181182	2e-07	22	0.36295	0.80435			chr2	241974906	241975140	0.003	22	0.13974	0.56245
chr12	127195884	127199168	1.8e-15	42	0.48409	0.88552			chr2	241395404	241395631	0.00043	24	0.14747	0.62121
chr12	127225102	127227142	4.6e-12	34	0.48263	0.89625			chr20	21083798	21084663	0.00042	39	0.097356	0.50059
chr12	127267066	127268747	0.00033	21	0.36737	0.84419			chr20	30193794	30194983	0.00012	38	0.087043	0.44106
chr12	127272940	127275993	1.7e-10	43	0.58127	0.90094			chr20	40518471	40521401	0.00091	31	0.38016	0.83569
chr12	127442839	127443964	1.6e-05	20	0.55832	0.8836			chr20	40717627	40720194	0.0022	28	0.29906	0.82196
chr12	127458337	127460935	7.4e-07	23	0.48163	0.89392			chr20	40730082	40732191	1.4e-06	37	0.54295	0.91259
chr12	127489776	127491032	0.00044	20	0.51587	0.91372			chr20	40977937	40981939	5.2e-09	53	0.36889	0.86147
chr12	127491354	127492746	5.1e-10	27	0.4405	0.88651			chr20	41004756	41006393	0.00045	26	0.41487	0.89824
chr12	127536941	127539582	2.5e-06	30	0.4209	0.84714			chr20	41105313	41108710	1.5e-05	29	0.30381	0.89709
chr12	127573873	127576156	3.5e-08	33	0.52083	0.90292			chr20	41186898	41189977	0.00012	31	0.30545	0.87941
chr12	127617419	127619011	7e-05	22	0.50302	0.87134			chr20	41235725	41239727	5e-06	47	0.39403	0.86933
chr12	127637959	127639268	5.9e-08	25	0.51237	0.87838			chr20	41250684	41253988	4.4e-05	35	0.35967	0.84731
chr12	127640426	127642714	5.1e-07	24	0.44177	0.88052			chr20	41297665	41299471	0.009	22	0.4411	0.879
chr12	127662491	127665350	1.4e-11	33	0.47577	0.89769			chr20	41372123	41374370	3.8e-05	28	0.47154	0.88998
chr12	127666256	127668161	6.8e-07	25	0.55887	0.91456			chr20	41380272	41384012	0.00031	40	0.4455	0.87151
chr12	127715267	127717663	8.2e-14	38	0.40246	0.83555			chr20	41397237	41401116	7.4e-11	52	0.36391	0.90143
chr12	127724495	127726223	1.8e-06	22	0.40852	0.86988			chr20	41436745	41438555	0.0028	30	0.39565	0.86948
chr12	127737211	127739340	6.9e-08	21	0.42973	0.89902			chr20	41473402	41476188	0.00055	33	0.31689	0.84403
chr12	127757609	127761876	2.7e-16	48	0.48057	0.85668			chr20	41570168	41573537	0.00036	38	0.41382	0.87894
chr12	127789893	127792844	2.4e-14	34	0.42914	0.8771			chr20	41749131	41752135	2.7e-05	32	0.45555	0.9026
chr12	127750686	127752786	2.4e-12	37	0.60327	0.90786			chr20	41822441	41826672	3.2e-09	58	0.42885	0.89498
chr12	127781015	127783915	8.7e-16	37	0.49177	0.89191			chr20	41811309	41815770	7.3e-07	63	0.52908	0.87449
chr12	127778738	127780415	5.3e-06	21	0.42805	0.88423			chr20	41835893	41837492	0.0082	20	0.29113	0.91099
chr12	127794529	127797682	4.5e-09	33	0.42651	0.84663			chr20	41841508	41847444	2.9e-08	61	0.37468	0.83608
chr12	127806549	127808658	5.8e-06	20	0.44513	0.90182			chr20	41888624	41890453	0.00027	25	0.33412	0.89879
chr12	127770548	127772975	1.2e-10	34	0.5303	0.91639			chr20	41977041	41979499	0.006	27	0.33182	0.89859
chr12	127835867	127837140	5.2e-09	25	0.61435	0.93046			chr20	41989593	41992096	0.00083	27	0.34254	0.88306
chr12	127890809	127892426	0.0072	20	0.56367	0.89523			chr20	42004510	42007188	0.0002	29	0.33504	0.87333
chr12	127898064	127899960	0.0014	24	0.48963	0.85904			chr20	53513556	53516321	0.0022	28	0.40861	0.85576
chr12	127905313	127907138	9e-08	21	0.45334	0.91552			chr20	53919557	53923487	0.00031	27	0.26648	0.84647
chr12	127948514	127950253	1e-06	21	0.54188	0.93806			chr20	53965929	53968857	0.00012	30	0.3932	0.84166
chr12	127944220	127947134	2.1e-07	36	0.56505	0.90043			chr20	54505685	54508325	0.0018	31	0.3861	0.82514
chr12	127912180	127916289	4.6e-18	63	0.55374	0.89269			chr20	54593423	54596606	0.0037	33	0.30783	0.81076
chr12	127916377	127920153	4.7e-06	43	0.49349	0.83012			chr20	54752408	54756290	6.7e-06	53	0.4095	0.80935
chr12	127987598	127989882	3.4e-07	31	0.5276	0.9039			chr20	60935923	60937359	4e-05	41	0.1263	0.6886
chr12	128064924	128067707	8.4e-09	31	0.55277	0.90005			chr21	23863002	23867153	0.00032	46	0.39368	0.82469
chr12	128071996	128073932	0.0016	30	0.54841	0.85355			chr21	25168910	25171369	0.0022	33	0.43489	0.87286
chr12	128082886	128084643	0.00055	23	0.55128	0.90715			chr21	25258435	25260444	2.8e-06	39	0.51307	0.90273
chr12	128105954	128108078	3.3e-06	25	0.51458	0.87049			chr21	38120362	38120730	2.5e-05	41	0.097195	0.49891
chr12	128219833	128222525	6.9e-09	31	0.55863	0.90456			chr21	46976019	46976310	0.00085	21	0.018768	0.51331
chr12	128255958	128258036	0.00011	20	0.47542	0.84052			chr21	46850349	46851356	6.7e-10	47	0.033202	0.39451
chr12	128264272	128265670	3.6e-05	23	0.46883	0.78646			chr21	47294973	47295393	3.7e-05	27	0.15492	0.76193
chr12	128319575	128322776	2.6e-06	28	0.47325	0.87671			chr21	48118842	48118968	0.0023	31	0.24194	0.71206
chr12	128342040	128343773	2.5e-11	23	0.47246	0.93662			chr22	19868482	19869703	1.4e-05	34	0.10024	0.72114
chr12	128272423	128274876	9.4e-12	37	0.5288	0.89802			chr22	32599828	32601620	1.3e-25	95	0.052589	0.6329
chr12	128373866	128375267	0.0019	20	0.61583	0.93025			chr22	39374091	39376734	0.001	33	0.187	0.86801
chr12	128378839	128381841	4e-05	23	0.43148	0.86029			chr22	44543563	44544392	4.8e-07	28	0.14454	0.81271
chr12	128396709	128398210	6.2e-07	28	0.5538	0.92406			chr22	47620871	47623243	0.0066	35	0.53473	0.8938
chr12	128401529	128405224	5.4e-11	43	0.53597	0.88505			chr22	47644543	47647540	0.0086	42	0.40111	0.78822
chr12	128306876	128310390	1.1e-12	44	0.41082	0.85447			chr22	47663024	47665414	0.006	25	0.30127	0.85283
chr12	128432957	128434909	5.1e-06	36	0.4378	0.81856			chr22	47747219	47750017	1.1e-06	55	0.54983	0.88963
chr12	128441905	128443528	0.00043	20	0.59159	0.92698			chr22	47845441	47849110	0.0065	58	0.51638	0.85235
chr12	128473801	128475711	1.1e-11	30	0.57225	0.92837			chr22	47859198	47862142	0.00082	41	0.45042	0.81439
chr12	128483971	128487461	4.6e-11	34	0.50306	0.89898			chr22	47927796	47930077	8.5e-05	35	0.42675	0.87904
chr12	128506504	128509818	4.5e-12	46	0.49736	0.866			chr22	48066397	48069277	1.5e-05	50	0.53294	0.87519
chr12	128521078	128523052	6.9e-07	23	0.44928	0.88359			chr22	48129494	48132662	7.3e-06	44	0.43466	0.86602
chr12	128529260	128530496	2.8e-05	21	0.49865	0.92108			chr22	47953810	47959711	0.0013	92	0.53795	0.87037
chr12	128532844	128534742	1.1e-07	26	0.44774	0.88804			chr22	47967438	47971433	1.2e-08	58	0.53169	0.87429
chr12	128468407	128470685	2.4e-07	25	0.54126	0.90813			chr22	48283716	48290137	1.8e-12	104	0.50604	0.84698
chr12	128565130	128566462	1.4e-05	21	0.4411	0.90087			chr22	48317021	48319082	3.9e-05	34	0.40293	0.92208
chr12	128513550	128515233	1.3e-06	25	0.36704	0.81862			chr22	48362282	48364704	7e-05	28	0.49989	0.8908
chr12	128616157	128618700	1.3e-07	28	0.4088	0.87764			chr22	48446002	48448213	0.0039	33	0.58623	0.90156
chr12	128598746	128600623	4.2e-06	20	0.51524	0.89928			chr22	49253403	49255679	0.00061	38	0.47675	0.81764
chr12	128623013	128626137	4.6e-07	33	0.40062	0.83904			chr22	49354948	49356478	1.8e-06	41	0.50599	0.85
chr12	128547950	128550389	1.4e-12	25	0.36598	0.90606			chr3	916810	918588	0.0023	25	0.2777	0.83579
chr12	128550817	128557637	3.5e-08	90	0.45082	0.79			chr3	897566	903602	1.4e-12	71	0.40598	0.87695
chr12	128628394	128630536	1.3e-10	28	0.40475	0.88089			chr3	1741411	1743332	0.003	27	0.34987	0.84969
chr12	128634846	128637503	7e-08	30	0.45767	0.87323			chr3	2547518	2549367	0.00031	30	0.45301	0.83562
chr12	128603628	128605572	5.8e-09	26	0.6251	0.93206			chr3	5342197	5345358	0.0046	38	0.55068	0.87606
chr12	128645275	128647157	6.6e-05	27	0.42786	0.85877			chr3	5526310	5528739	0.0019	27	0.31998	0.86863
chr12	128652624	128654318	0.00037	21	0.42113	0.84551			chr3	6259086	6261240	0.0054	28	0.40866	0.88159
chr12	128612040	128613697	1.1e-08	21	0.39503	0.90417			chr3	6288838	6291287	0.0013	28	0.36059	0.84584
chr12	128672052	128674129	0.0023	25	0.42679	0.80834			chr3	6802999	6806287	0.0025	33	0.31719	0.76409
chr12	128711213	128714194	1.7e-12	30	0.3809	0.89281			chr3	7170070	7172216	0.0018	30	0.43358	0.9065
chr12	128759739	128762335	1.6e-05	22	0.44147	0.85267			chr3	122640624	122641396	6.7e-19	68	0.13868	0.62989
chr12	128799600	128800807	0.0047	24	0.48569	0.82901			chr3	129330753	129331295	0.003	24	0.11788	0.73029
chr12	128845634	128850085	5.8e-08	61	0.46448	0.83089			chr3	176080285	176080544	0.009	22	0.54601	0.87312
chr12	128874350	128877056	2e-15	38	0.49488	0.90224			chr3	184098910	184099508	0.00042	43	0.19969	0.64564
chr12	128877428	128881022	1.3e-15	45	0.5274	0.90386			chr3	196227248	196228609	2e-06	39	0.105	0.5562
chr12	128918492	128919847	0.0036	23	0.57363	0.90581			chr4	1165492	1166611	1.1e-22	97	0.22439	0.68638
chr12	128859959	128862616	1.9e-07	34	0.47858	0.88266			chr4	1980733	1981272	3.6e-05	26	0.19866	0.81343
chr12	128881329	128887107	2.6e-28	73	0.47563	0.88749			chr4	8869223	8869799	2.1e-15	67	0.075652	0.47558
chr12	128939845	128941491	0.0043	28	0.49513	0.85928			chr4	41880149	41880880	0.0097	40	0.1881	0.61882
chr12	128954685	128957281	1.7e-11	28	0.36059	0.89125			chr4	54967469	54968137	7.7e-09	40	0.21049	0.53893
chr12	128973688	128974929	0.00013	20	0.42531	0.87366			chr4	155662794	155663721	0.0032	38	0.14096	0.51136
chr12	128986764	128988609	1.6e-05	22	0.38845	0.9217			chr4	184908509	184909463	2.9e-05	38	0.11199	0.50275
chr12	128989081	128991429	1.5e-09	23	0.44806	0.91526			chr5	415340	416215	0.00012	39	0.43083	0.76234
chr12	128967722	128970245	3.9e-09	31	0.46259	0.88265			chr5	2353472	2356397	0.00093	34	0.50682	0.86562
chr12	129030661	129032626	0.00039	26	0.48313	0.81939			chr5	2473724	2475809	0.0088	21	0.57996	0.9037
chr12	129047996	129050175	3.1e-11	27	0.53263	0.93345			chr5	12666609	12668196	0.0099	40	0.45598	0.8162
chr12	129065419	129066686	5.7e-05	20	0.39796	0.86336			chr5	17216221	17216859	7.2e-06	40	0.0208	0.34577
chr12	129036955	129040920	8.6e-14	53	0.4445	0.84508			chr5	23951216	23952201	7.1e-18	59	0.42206	0.84835
chr12	129090857	129092986	1.4e-10	28	0.44146	0.89053			chr5	72596687	72597235	1.7e-08	35	0.13611	0.53073
chr12	129103752	129105185	2e-05	22	0.40348	0.82581			chr5	77253420	77254166	3.2e-09	49	0.16026	0.57405
chr12	129107008	129110354	2.1e-14	34	0.47922	0.93058			chr5	127871926	127872610	4.4e-07	35	0.01383	0.639
chr12	129074787	129076819	5.6e-08	27	0.59158	0.89311			chr5	132158710	132159036	8.8e-07	36	0.11812	0.57
chr12	129113703	129114887	5.6e-06	21	0.47364	0.91881			chr5	139076619	139077134	1.4e-10	43	0.0069401	0.35778
chr12	129110701	129112777	7.4e-11	31	0.56938	0.89212			chr5	158737548	158737871	3.6e-05	26	0.12952	0.55258
chr12	128991744	128996726	1e-07	78	0.53796	0.87707			chr5	174158780	174159228	3e-08	39	0.24652	0.68244
chr12	129081194	129084408	9.5e-19	39	0.39553	0.88588			chr5	180700405	180700686	0.00046	30	0.13786	0.48582
chr12	129181276	129184313	1.2e-17	35	0.50895	0.92536			chr5	180707024	180709448	6.6e-23	76	0.041929	0.88152
chr12	129128293	129133980	9.5e-37	89	0.51484	0.90588			chr6	3849027	3849702	4.1e-14	45	0.080628	0.52811
chr12	129164221	129166101	4.2e-06	20	0.35507	0.87552			chr6	33712588	33715118	1e-06	50	0.15386	0.68143
chr12	129171304	129173980	9.5e-11	36	0.47798	0.86962			chr6	34203473	34203782	6.1e-07	28	0.13737	0.68622
chr12	129203278	129205272	0.00072	23	0.43799	0.83701			chr6	64168096	64171218	0.0011	42	0.56885	0.88403
chr12	129211689	129213831	2e-09	27	0.58899	0.90298			chr6	65714995	65716564	6.2e-05	41	0.54672	0.89203
chr12	129205586	129210148	2.3e-20	57	0.54958	0.89748			chr6	108484828	108485819	2.3e-06	48	0.15224	0.53977
chr12	129192699	129193958	0.0046	20	0.40639	0.89497			chr6	137810488	137813621	1.1e-08	76	0.242	0.59079
chr12	129195860	129199635	7.3e-25	51	0.43915	0.91267			chr7	1577943	1578419	0.0066	28	0.14824	0.58757
chr12	129241997	129243977	3.3e-05	26	0.58738	0.91083			chr7	5467999	5468937	2.5e-17	57	0.02476	0.47207
chr12	129238370	129240941	3.5e-06	21	0.42948	0.89678			chr7	23507670	23508492	1.4e-14	49	0.0099241	0.3855
chr12	129225855	129228880	6.6e-20	51	0.56819	0.90768			chr7	27252736	27253395	0.00012	51	0.17547	0.50652
chr12	129254566	129257065	3.1e-15	47	0.59189	0.89614			chr7	48129603	48130197	0.00067	30	0.34906	0.76687
chr12	129401678	129403622	0.00021	26	0.53918	0.90975			chr7	66936623	66939286	0.00031	29	0.41996	0.88777
chr12	129479633	129482639	1.8e-08	29	0.3711	0.84738			chr7	66959007	66961154	0.0022	34	0.47203	0.87175
chr12	129499115	129501580	0.0023	32	0.33159	0.75955			chr7	66989403	66990792	0.0032	24	0.38508	0.89944
chr12	129492304	129493778	3.5e-10	27	0.47441	0.90273			chr7	67110027	67112490	0.00074	24	0.29219	0.90971
chr12	129517470	129519392	1.4e-09	27	0.59867	0.90899			chr7	67246711	67249385	0.007	31	0.40736	0.87493
chr12	129547176	129550439	5.2e-11	43	0.48214	0.8609			chr7	67276095	67281290	1.4e-09	61	0.41375	0.89297
chr12	129553309	129554395	0.0025	22	0.53359	0.89883			chr7	67269177	67271315	0.0037	27	0.35111	0.86183
chr12	129599079	129600967	1.3e-11	26	0.39648	0.86134			chr7	67542168	67544684	0.0012	30	0.47123	0.86738
chr12	129581228	129583245	8e-07	24	0.53202	0.91864			chr7	67564960	67568090	8.5e-09	44	0.50077	0.93171
chr12	129601911	129605504	7.8e-09	31	0.43976	0.89534			chr7	67619319	67621879	0.0021	23	0.34454	0.90458
chr12	129614824	129616311	0.0002	26	0.53945	0.91321			chr7	67799685	67803358	0.0036	44	0.39911	0.79966
chr12	129595393	129596857	6.5e-09	21	0.4687	0.91431			chr7	67856560	67860129	3.1e-05	38	0.48284	0.90105
chr12	129562656	129564810	1e-13	37	0.54294	0.9169			chr7	67914786	67917989	0.0024	42	0.52978	0.87925
chr12	129326456	129328794	1.6e-05	31	0.55464	0.86779			chr7	68036946	68039579	0.0092	36	0.50827	0.87518
chr12	129646835	129649207	5.5e-09	30	0.43591	0.85955			chr7	68163952	68166216	0.0014	26	0.38348	0.88152
chr12	129656774	129658847	0.00018	23	0.44928	0.88044			chr7	68335597	68337767	0.00079	27	0.39129	0.87924
chr12	129663470	129665618	3.4e-12	32	0.5555	0.92495			chr7	68329072	68332400	2.2e-06	43	0.53741	0.86866
chr12	129667057	129669145	1.9e-13	37	0.53053	0.88713			chr7	68534894	68537739	0.00084	26	0.46127	0.89054
chr12	129700139	129703546	3.6e-10	36	0.51414	0.8946			chr7	68312508	68315191	0.00096	30	0.55432	0.90452
chr12	129706376	129709770	7.6e-18	39	0.52284	0.91094			chr7	68567747	68571357	0.002	35	0.54135	0.86869
chr12	129723650	129725530	4.4e-07	20	0.48513	0.93256			chr7	73508433	73509172	0.00047	34	0.081007	0.45812
chr12	129691595	129693415	1.4e-12	33	0.53116	0.9199			chr7	90895304	90897613	2.7e-37	109	0.052707	0.67343
chr12	129761961	129764546	1.5e-10	38	0.59027	0.92635			chr7	98416646	98417610	0.00051	31	0.32273	0.8156
chr12	129766861	129769801	1.3e-09	27	0.45877	0.91223			chr7	128555660	128556485	1.7e-07	75	0.28952	0.62215
chr12	129772247	129773917	0.00027	20	0.44768	0.90752			chr7	128471051	128474035	1.5e-19	85	0.074191	0.5763
chr12	129776521	129779153	1.1e-06	25	0.50321	0.89655			chr7	151079006	151079605	0.00015	46	0.23306	0.60805
chr12	129784306	129786728	5.9e-13	32	0.44627	0.89862			chr7	153036717	153039863	0.00088	34	0.41785	0.86195
chr12	129834965	129836915	2.4e-15	28	0.4605	0.92338			chr7	153099659	153104481	2.4e-10	53	0.45649	0.86371
chr12	129857902	129860465	1.7e-05	29	0.36612	0.82133			chr7	153621471	153623501	0.0038	26	0.38726	0.83633
chr12	129863209	129865346	0.00011	30	0.41549	0.79267			chr7	153659691	153661859	1.5e-05	33	0.36802	0.87699
chr12	129851216	129853542	3e-11	37	0.5949	0.90643			chr7	153643484	153646363	0.0053	49	0.54566	0.84673
chr12	129884770	129887218	8e-08	29	0.46348	0.82926			chr7	153774409	153776341	0.0057	24	0.35265	0.87691
chr12	129876580	129880063	2.8e-11	49	0.51729	0.86994			chr7	153825752	153828773	3.9e-06	41	0.42298	0.80808
chr12	129917587	129919289	2.7e-08	21	0.38809	0.88991			chr7	153882503	153886802	0.00011	44	0.42558	0.81909
chr12	129923135	129924655	5.3e-06	21	0.42215	0.87702			chr7	153902760	153905654	0.0012	39	0.47805	0.88336
chr12	129904747	129906794	0.00031	27	0.52394	0.89055			chr7	153970327	153973516	0.007	31	0.45814	0.86504
chr12	129909144	129911804	8.8e-15	35	0.39512	0.88717			chr7	154057715	154060046	3.8e-06	26	0.34342	0.88892
chr12	129932634	129934618	7.8e-09	24	0.47042	0.93798			chr7	154094333	154097598	0.005	29	0.33709	0.85125
chr12	129978303	129981951	1.9e-14	49	0.54078	0.89089			chr7	150811708	150812060	7.2e-14	53	0.023716	0.44616
chr12	130032440	130034483	1.3e-08	23	0.33189	0.89515			chr7	154219779	154223177	5e-05	36	0.44429	0.84164
chr12	130038092	130041313	4e-15	39	0.44414	0.90638			chr7	154429944	154431690	0.0035	23	0.33052	0.87808
chr12	130074757	130076250	0.00054	20	0.49669	0.91312			chr7	154490945	154494755	1.6e-05	40	0.4169	0.88673
chr12	130071663	130074311	2.3e-11	35	0.51949	0.8851			chr7	154485427	154487502	0.0013	35	0.43263	0.88212
chr12	130100775	130102960	3.3e-06	26	0.56838	0.91081			chr7	154498410	154502829	2.2e-10	42	0.31949	0.87014
chr12	130109507	130111996	1.9e-13	32	0.51604	0.92981			chr7	154510595	154512495	0.003	26	0.36716	0.84874
chr12	130122068	130125044	4.3e-10	32	0.48182	0.89044			chr7	154591846	154594171	1.8e-09	51	0.51481	0.89187
chr12	130103361	130105583	8.6e-09	31	0.49577	0.86571			chr7	154651176	154652726	7.3e-05	30	0.52503	0.90654
chr12	130105597	130107708	1.4e-05	37	0.57829	0.93202			chr7	156008804	156010784	0.001	33	0.57676	0.87705
chr12	130115434	130117023	0.0057	24	0.53707	0.85514			chr7	156057892	156060083	0.00018	30	0.35734	0.73102
chr12	130117059	130119227	1.9e-06	28	0.54469	0.89492			chr7	157429162	157432848	0.00032	54	0.4839	0.83506
chr12	130153001	130155490	0.0016	25	0.4376	0.81742			chr7	157469167	157470659	0.0007	37	0.49416	0.8844
chr12	130155864	130158811	6.2e-16	40	0.43839	0.87735			chr7	157596823	157600070	0.0098	48	0.52361	0.86724
chr12	130125355	130127277	0.0013	24	0.49797	0.81635			chr7	157616611	157617861	0.00051	29	0.5143	0.91082
chr12	130127333	130131636	7.5e-23	55	0.54373	0.92629			chr7	157639249	157641236	1.8e-10	55	0.41129	0.83177
chr12	130093587	130095215	1.1e-06	25	0.43587	0.88245			chr7	157708001	157709922	5.9e-08	53	0.54712	0.89256
chr12	130095628	130098928	0.00039	46	0.53861	0.86541			chr7	157718604	157722148	9.3e-13	76	0.42797	0.84702
chr12	130136441	130138947	1.1e-11	34	0.41832	0.89711			chr7	157764467	157765893	0.0014	34	0.35751	0.82549
chr12	130215121	130217133	7.2e-11	30	0.55042	0.89517			chr7	157756191	157758109	5.2e-07	34	0.48224	0.90419
chr12	130222648	130224716	1.2e-11	25	0.41711	0.89212			chr7	157814112	157815169	0.0057	23	0.50351	0.87223
chr12	130199826	130203762	3.9e-19	62	0.59459	0.9081			chr7	157836947	157839119	8.3e-05	44	0.39624	0.8335
chr12	130237128	130238727	0.0007	20	0.50581	0.87296			chr7	157818842	157820431	0.00085	35	0.59707	0.90357
chr12	130204105	130207731	4.6e-05	59	0.50627	0.82489			chr7	157930169	157931768	0.0024	37	0.58397	0.89079
chr12	130207741	130209717	6e-10	27	0.4334	0.87914			chr7	157533728	157535912	1.8e-07	33	0.49551	0.9003
chr12	130247196	130248526	1.4e-05	22	0.55569	0.89158			chr8	542490	543514	1.3e-07	33	0.11903	0.6977
chr12	130259753	130262057	5.2e-19	38	0.53412	0.91793			chr8	2624980	2628970	0.00019	57	0.51484	0.81663
chr12	130262838	130264339	3.5e-05	23	0.54592	0.88834			chr8	3105484	3107686	1.2e-05	37	0.51782	0.87971
chr12	130266307	130268929	3.5e-16	38	0.53664	0.91481			chr8	3184447	3187222	0.0034	34	0.43074	0.86016
chr12	130269040	130271575	1.2e-06	40	0.44071	0.86584			chr8	3212566	3214942	0.0022	32	0.41377	0.8878
chr12	130271892	130273583	0.00038	22	0.50477	0.83131			chr8	3247476	3250345	0.0066	38	0.51379	0.86977
chr12	130321364	130322974	3.5e-07	22	0.46985	0.87232			chr8	3322499	3325517	0.0061	27	0.29015	0.81485
chr12	130276090	130281485	0.0028	72	0.54414	0.89238			chr8	3317731	3322019	7.5e-10	65	0.46414	0.86538
chr12	130281550	130283495	7e-12	25	0.47113	0.9057			chr8	3341083	3349992	8.9e-15	92	0.43926	0.85403
chr12	130378769	130379953	4.7e-05	21	0.54592	0.94287			chr8	3487709	3489428	0.0098	32	0.3786	0.8389
chr12	130294555	130296799	8.8e-15	35	0.61413	0.93598			chr8	3599238	3602540	9.4e-06	51	0.47855	0.83799
chr12	130326902	130329095	5.6e-06	23	0.50281	0.8937			chr8	3602979	3607768	1.6e-07	60	0.40589	0.84036
chr12	130307220	130309359	1.2e-09	33	0.57522	0.88766			chr8	3665529	3667403	0.0018	23	0.4583	0.87066
chr12	130372967	130376369	2.4e-17	46	0.49326	0.89599			chr8	3716094	3719334	0.00018	37	0.36123	0.83746
chr12	130332407	130339434	1.5e-38	89	0.49386	0.90798			chr8	3769141	3774177	8.8e-09	59	0.42137	0.82451
chr12	130413767	130415263	0.0016	26	0.61868	0.92403			chr8	4163265	4165992	4.9e-06	39	0.38764	0.83016
chr12	130416075	130417313	5.3e-06	23	0.55427	0.89917			chr8	4201622	4204331	0.00056	35	0.38649	0.82408
chr12	130417650	130420321	9.7e-16	39	0.54628	0.91052			chr8	4276324	4279229	0.0015	36	0.3733	0.843
chr12	130484752	130487362	4e-07	33	0.50382	0.83486			chr8	4327794	4330266	0.0052	34	0.38705	0.85073
chr12	130428708	130430327	6.7e-08	26	0.47108	0.87982			chr8	4381496	4385435	0.0069	35	0.39422	0.84302
chr12	130541954	130543781	6.4e-05	25	0.60448	0.91147			chr8	4481750	4484220	0.0056	44	0.53476	0.8478
chr12	130353488	130356582	3.1e-13	37	0.50879	0.90532			chr8	4603291	4607567	4.1e-07	56	0.45494	0.82953
chr12	130390032	130393593	3.4e-05	35	0.42493	0.92404			chr8	5378554	5382570	1.3e-06	51	0.4571	0.85397
chr12	130550836	130552286	0.00014	20	0.5678	0.93486			chr8	5403758	5406293	0.00017	31	0.4161	0.86543
chr12	130745283	130747601	0.00075	28	0.60557	0.91574			chr8	5497172	5499116	8.3e-05	25	0.36175	0.85925
chr12	131316653	131317702	7.1e-06	23	0.35117	0.86216			chr8	5583891	5586505	0.00099	40	0.53551	0.8721
chr12	131488254	131488619	6.3e-09	20	0.15313	0.64028			chr8	5614010	5617744	0.0018	53	0.46562	0.81375
chr12	133065773	133065982	9.2e-05	21	0.11908	0.47776			chr8	29945498	29945932	5.9e-10	41	0.47975	0.85395
chr13	19073104	19076213	1.6e-05	30	0.43898	0.7596			chr8	126012535	126013552	0.0022	24	0.087833	0.76718
chr13	19271749	19273768	0.0002	26	0.49648	0.83498			chr8	138372234	138375573	7.2e-05	30	0.49275	0.89786
chr13	19241181	19244035	1.2e-10	41	0.4953	0.8474			chr8	138999247	139003477	1.2e-06	49	0.35754	0.84512
chr13	20805195	20806027	1.1e-05	31	0.36826	0.73306			chr8	139118399	139120424	0.0057	22	0.42838	0.89684
chr13	23422687	23422933	2e-07	24	0.50776	0.86457			chr8	139196713	139199171	0.0037	33	0.40791	0.88092
chr13	110982194	110983035	2.2e-05	28	0.32145	0.69078			chr8	139295889	139299368	0.00028	32	0.39894	0.89191
chr13	114896788	114897250	2.8e-09	30	0.099474	0.56416			chr8	139312970	139315389	0.0039	32	0.39442	0.8659
chr14	21092442	21093441	9e-05	31	0.14553	0.46329			chr8	139592469	139594780	0.00018	30	0.39263	0.899
chr14	28626697	28627760	2.6e-05	20	0.57757	0.90761			chr8	139604977	139608045	2.6e-08	42	0.44066	0.90044
chr14	28816700	28819057	2.6e-06	28	0.53995	0.88896			chr8	139614525	139616124	0.0062	25	0.43106	0.90677
chr14	32953345	32954284	1.3e-11	25	0.03014	0.50003			chr8	139685847	139691005	2.9e-06	51	0.38835	0.8561
chr14	41423761	41423981	1.8e-09	21	0.24569	0.82963			chr8	139726670	139729483	0.00027	33	0.37759	0.89085
chr14	46020263	46021077	0.00019	26	0.36146	0.67254			chr8	139763701	139766197	2.1e-06	32	0.35108	0.88668
chr14	60794114	60794936	1.6e-09	54	0.12469	0.44666			chr8	139791752	139794114	1.1e-07	39	0.46635	0.88615
chr14	71109560	71110921	3.9e-09	21	0.068679	0.70129			chr8	139878426	139882421	1.3e-09	50	0.49104	0.90825
chr14	74185282	74185970	5.5e-10	51	0.37447	0.72084			chr8	139894056	139896074	0.00046	32	0.52488	0.9067
chr14	76795738	76796482	7.4e-12	30	0.095607	0.56197			chr8	139915561	139917949	0.0023	25	0.3191	0.85076
chr14	78126585	78128179	0.0034	31	0.23152	0.5796			chr8	139934694	139937979	0.0006	46	0.4411	0.84159
chr14	81789524	81790849	3.3e-07	20	0.054021	0.44644			chr8	139995284	139997750	0.00032	29	0.481	0.90228
chr14	91883164	91883565	5.7e-07	25	0.2461	0.72731			chr8	140208235	140211838	0.0089	43	0.42349	0.82769
chr14	94253829	94254151	0.00026	26	0.1477	0.44783			chr8	140279996	140283210	0.0086	33	0.42111	0.8582
chr14	103605355	103605733	6.3e-05	25	0.28422	0.67338			chr8	140359868	140362276	0.0003	30	0.39224	0.89842
chr14	104605531	104606586	3.8e-05	32	0.33368	0.64248			chr8	140406707	140409599	0.00073	29	0.31463	0.86993
chr14	106059782	106060971	9.2e-08	28	0.36351	0.73442			chr8	140507089	140508967	0.0088	33	0.43833	0.87555
chr14	106087917	106089162	6.1e-05	31	0.55195	0.85982			chr8	140502387	140506743	5.1e-08	50	0.4471	0.8876
chr14	106370435	106372209	0.0087	31	0.47633	0.78704			chr8	140518012	140521448	0.0012	31	0.36517	0.84803
chr14	106348435	106350012	0.0001	25	0.50468	0.82721			chr8	140529658	140532658	0.00017	28	0.28804	0.83581
chr14	106231942	106233665	5.4e-07	27	0.55893	0.87874			chr8	140604004	140605950	0.0019	30	0.4082	0.90632
chr15	21900071	21903223	8.3e-06	29	0.42258	0.79819			chr9	14344994	14346914	1.1e-30	94	0.086329	0.67901
chr15	29949103	29949413	5.4e-06	20	0.49611	0.84707			chr9	34652013	34652373	0.0019	22	0.045488	0.5321
chr15	37348990	37350102	9e-07	26	0.23496	0.665			chr9	35688785	35689970	2e-06	49	0.074479	0.44305
chr15	40385281	40386149	2.1e-05	21	0.205	0.63614			chr9	67340023	67340455	0.00011	61	0.14044	0.54892
chr15	41794988	41795384	5.4e-18	37	0.06469	0.39633			chr9	70089256	70089633	0.0046	21	0.04692	0.81291
chr15	41787386	41788304	7.3e-48	81	0.13939	0.67177			chr9	97316450	97318980	9.5e-25	75	0.19833	0.87598
chr15	48483821	48484302	1.7e-08	25	0.091795	0.45284			chr9	98788494	98788776	0.00077	24	0.24899	0.81118
chr15	60688859	60689679	7.6e-09	21	0.026741	0.56011			chr9	99999631	100000238	1.3e-05	32	0.18978	0.71679
chr15	66546647	66547199	4.2e-06	26	0.21927	0.61488			chr9	106233124	106234666	0.0059	26	0.49812	0.86231
chr15	76639303	76639822	4e-29	52	0.10064	0.61501			chr9	106271443	106273426	0.00051	29	0.45435	0.90856
chr15	82336351	82336586	2.6e-05	23	0.21754	0.58121			chr9	124979355	124979801	0.0058	25	0.23647	0.62966
chr15	83953674	83955157	2.7e-06	58	0.2916	0.64125			chr9	126118771	126120702	0.00031	35	0.069033	0.37815
chr15	89455090	89456017	6.7e-08	27	0.12135	0.5169			chr9	131155321	131155757	1.6e-14	54	0.18768	0.62715
chr15	90543665	90544265	1.7e-06	40	0.26161	0.62936			chr9	137443755	137444224	0.0036	23	0.4196	0.80287
chr15	97034833	97035769	7.1e-27	59	0.55345	0.90248			chr9	137826890	137828039	0.001	40	0.23038	0.68273
chr15	97527078	97528055	3.6e-08	70	0.50854	0.94106
chr15	101587291	101588020	8.9e-07	29	0.27412	0.76412
chr16	850453	851009	2.1e-05	32	0.032324	0.43894
chr16	2029587	2030411	1.6e-10	56	0.33777	0.66684
chr16	3071668	3073493	1.7e-07	32	0.095193	0.52514
chr16	5678508	5681072	2e-06	22	0.41183	0.88219
chr16	5733171	5735043	0.0002	22	0.487	0.8541
chr16	5777399	5779998	0.00094	26	0.48558	0.84042
chr16	5807921	5810862	2.3e-08	27	0.38113	0.8322
chr16	5823470	5825461	6e-05	23	0.4685	0.86863
chr16	5818457	5821956	2.6e-08	40	0.51761	0.86549
chr16	5843557	5845462	3.7e-05	24	0.50947	0.86703
chr16	5827464	5831143	1.7e-13	45	0.50074	0.87356
chr16	5860512	5863407	1.8e-09	40	0.54489	0.84516
chr16	5887648	5889169	9.1e-07	21	0.49486	0.90819
chr16	5890266	5892187	1.6e-05	23	0.55501	0.9179
chr16	5896160	5899257	7.6e-12	26	0.48044	0.92154
chr16	5928118	5929951	5.2e-06	26	0.51342	0.84162
chr16	5938775	5941785	4.3e-14	44	0.52972	0.87984
chr16	5955192	5958003	1.9e-11	40	0.5487	0.90522
chr16	5970229	5974442	5.1e-17	47	0.52323	0.91466
chr16	5994180	5995548	0.005	21	0.34759	0.7713
chr16	6074763	6076951	8.7e-07	27	0.50277	0.88512
chr16	6091542	6096069	1.9e-09	48	0.53554	0.84468
chr16	6145391	6147366	0.0043	27	0.45563	0.83242
chr16	6205171	6207100	0.00027	26	0.55724	0.90121
chr16	6216316	6217503	6.8e-06	20	0.53352	0.91919
chr16	6211215	6213040	6.9e-06	21	0.35083	0.84682
chr16	6293450	6295558	8.4e-08	27	0.44902	0.87624
chr16	6311559	6313468	2.1e-06	22	0.44231	0.86334
chr16	6386299	6388095	0.0071	22	0.50563	0.86699
chr16	6382009	6384751	2.1e-08	30	0.45027	0.86285
chr16	6394692	6395962	0.0018	23	0.56105	0.89961
chr16	6403662	6405439	1e-08	29	0.56563	0.87352
chr16	6476192	6478316	2.3e-08	23	0.35636	0.82387
chr16	6472622	6474953	5.9e-08	35	0.55927	0.89947
chr16	6490523	6492240	0.00016	32	0.49684	0.82436
chr16	6513290	6516021	1.6e-10	34	0.44911	0.86827
chr16	6525361	6527814	3.5e-06	23	0.30718	0.81976
chr16	6551187	6555068	8.4e-08	34	0.43914	0.83757
chr16	6575379	6578168	0.0011	26	0.49404	0.84605
chr16	6460982	6463998	2.8e-08	33	0.43379	0.82781
chr16	6580102	6582986	0.0018	27	0.40729	0.79854
chr16	6605340	6606983	1e-05	25	0.61217	0.9163
chr16	6627887	6631587	9.2e-09	33	0.40439	0.79672
chr16	6673516	6676685	7.6e-07	37	0.52457	0.8323
chr16	6593255	6595336	8.3e-08	28	0.57957	0.88965
chr16	6715886	6718588	1.6e-07	31	0.43079	0.8157
chr16	6748937	6750716	0.00022	21	0.49298	0.91305
chr16	6771007	6773333	3.2e-05	29	0.51535	0.84438
chr16	6818629	6819935	4.1e-06	24	0.46441	0.88475
chr16	6840984	6843422	1.5e-08	27	0.48752	0.89739
chr16	6859621	6861119	6.4e-07	28	0.50287	0.88
chr16	6868770	6870757	2.3e-08	30	0.47433	0.84813
chr16	6888675	6890933	1.9e-10	33	0.43889	0.8517
chr16	6897766	6900235	8.4e-07	24	0.42778	0.82809
chr16	6919641	6923236	0.006	39	0.43643	0.7578
chr16	6952691	6955640	2.5e-05	31	0.42185	0.82552
chr16	6948794	6951496	2.2e-07	34	0.4272	0.83278
chr16	6965375	6967980	8.3e-13	33	0.42167	0.89051
chr16	6957013	6962783	6.3e-20	74	0.50201	0.84572
chr16	7015135	7016693	9.6e-06	24	0.52246	0.91507
chr16	7056534	7058455	0.00019	24	0.50866	0.87112
chr16	7004810	7007367	0.00018	24	0.481	0.82758
chr16	7113737	7115874	8.9e-07	28	0.50115	0.84543
chr16	7134411	7136276	5.8e-06	21	0.4895	0.87635
chr16	7126733	7129205	1.5e-07	32	0.48604	0.87025
chr16	7144877	7147270	0.00025	35	0.57926	0.88135
chr16	7162111	7166276	1.7e-16	40	0.47224	0.88832
chr16	7187278	7188902	1.2e-05	21	0.36101	0.7963
chr16	7190396	7192780	6.7e-09	29	0.47643	0.85411
chr16	7225673	7227209	0.0064	20	0.46912	0.85882
chr16	7227760	7230483	1.1e-06	29	0.44404	0.8248
chr16	7245425	7247323	0.0017	22	0.41237	0.80536
chr16	7251282	7254119	2.5e-05	32	0.51911	0.84408
chr16	7271469	7273700	0.0033	22	0.5666	0.89049
chr16	7274073	7276718	3.3e-06	22	0.50536	0.91004
chr16	7280158	7282213	4.5e-06	22	0.49062	0.85892
chr16	7299756	7301830	0.00078	24	0.33401	0.80177
chr16	7320814	7322864	4.7e-10	25	0.47856	0.84719
chr16	7304749	7306897	0.00076	21	0.56818	0.91065
chr16	7348671	7350506	0.0005	22	0.52342	0.88806
chr16	7387066	7389038	0.00012	22	0.535	0.88623
chr16	7402005	7407221	1.7e-16	62	0.5604	0.88133
chr16	7526376	7528262	1e-05	22	0.5891	0.909
chr16	7594967	7597143	0.0077	31	0.48656	0.78661
chr16	7587342	7590754	1e-12	35	0.50866	0.84633
chr16	7712320	7714650	4e-05	28	0.57598	0.91709
chr16	7831316	7834154	1.9e-10	33	0.53127	0.88492
chr16	7811544	7812921	0.0022	20	0.52847	0.8693
chr16	7928588	7930761	0.00015	21	0.52985	0.88247
chr16	8130641	8133142	0.00029	26	0.5353	0.87738
chr16	8097443	8099315	1e-07	24	0.54867	0.86313
chr16	8182129	8184148	5.1e-07	26	0.55231	0.87455
chr16	8290758	8293574	0.00061	25	0.41093	0.79657
chr16	8308930	8311491	8.8e-06	26	0.39733	0.79671
chr16	8284432	8286826	8.3e-09	35	0.49414	0.84821
chr16	8237961	8239417	6e-07	21	0.54018	0.88746
chr16	8346061	8348165	5.6e-06	28	0.49745	0.8403
chr16	8350560	8351845	9.7e-08	22	0.44309	0.87804
chr16	8458331	8460394	3.3e-05	23	0.43885	0.84577
chr16	8489619	8491323	0.007	21	0.45439	0.83495
chr16	8498372	8501906	7.5e-06	33	0.45426	0.79659
chr16	10912159	10912758	1.2e-36	56	0.042396	0.59407
chr16	14397151	14397729	1e-13	25	0.14528	0.75963
chr16	26389220	26392518	3.5e-11	34	0.56643	0.90211
chr16	26816347	26818293	1.4e-05	25	0.59356	0.9003
chr16	29625964	29626622	3.1e-09	24	0.16205	0.79359
chr16	49498889	49499483	1.9e-13	42	0.10798	0.5645
chr16	51183728	51184456	5.2e-10	48	0.22402	0.55643
chr16	54404651	54405238	1e-05	22	0.39453	0.77327
chr16	54611537	54612092	5.7e-06	21	0.43319	0.81736
chr16	54315819	54316704	1.7e-33	69	0.15482	0.64757
chr16	54322344	54322951	3.9e-05	36	0.25067	0.67459
chr16	54324489	54326931	1.6e-29	97	0.42921	0.75904
chr16	56671708	56672135	1.4e-09	25	0.1417	0.68404
chr16	56709626	56710554	2.2e-09	49	0.15336	0.52639
chr16	56668542	56671223	1.7e-56	107	0.089423	0.69686
chr16	57562376	57563188	2.9e-42	115	0.40773	0.76978
chr16	57835435	57835993	0.00033	20	0.11237	0.56132
chr16	58533742	58534968	1.5e-06	43	0.27221	0.63296
chr16	61400103	61402714	0.0052	21	0.54562	0.88005
chr16	68676423	68676842	2.9e-06	44	0.15499	0.46227
chr16	72821403	72821650	1e-12	28	0.074126	0.39201
chr16	82072046	82074194	2e-06	21	0.19777	0.79637
chr16	85362025	85362916	2e-08	29	0.27098	0.66544
chr16	85496796	85497182	0.0018	21	0.24689	0.67911
chr16	86314755	86315481	0.00093	21	0.47995	0.80492
chr16	87904057	87904690	2.6e-11	22	0.16049	0.82465
chr16	85685857	85686376	3e-17	32	0.13088	0.55527
chr17	854341	855467	6.7e-09	37	0.13747	0.53703
chr17	830904	831840	5.9e-06	20	0.18864	0.73247
chr17	1010727	1011647	2.1e-09	30	0.32973	0.82448
chr17	6358773	6359010	1.8e-13	22	0.023307	0.42768
chr17	6558221	6558709	1.8e-09	30	0.1019	0.43879
chr17	6945259	6946378	4.2e-21	83	0.21606	0.58856
chr17	7111230	7112061	0.0092	28	0.33646	0.70195
chr17	7287320	7287729	1.6e-12	42	0.18158	0.57844
chr17	7343928	7344425	1.1e-10	24	0.050483	0.45134
chr17	7606670	7607923	0.001	34	0.39166	0.71838
chr17	7832675	7833294	1.7e-14	51	0.15215	0.50832
chr17	8219147	8219510	6.1e-08	21	0.17478	0.6487
chr17	8907915	8908392	2e-09	21	0.11398	0.64566
chr17	7758375	7758957	4.3e-24	43	0.04424	0.46041
chr17	10657421	10658868	4.2e-07	22	0.29018	0.80067
chr17	10793376	10795239	0.0094	20	0.53011	0.87192
chr17	10987803	10990582	1.1e-05	24	0.41515	0.84041
chr17	11052006	11053522	7e-07	23	0.42228	0.87085
chr17	11203584	11205431	0.002	28	0.52576	0.83407
chr17	11205788	11208445	2.3e-10	36	0.54371	0.90827
chr17	11294238	11296616	6.3e-08	25	0.50523	0.86562
chr17	11286036	11289348	6.1e-07	36	0.57007	0.88183
chr17	11329980	11331517	0.00076	21	0.58378	0.88496
chr17	11371583	11373529	1e-05	20	0.45703	0.87109
chr17	11368963	11370620	2.5e-05	23	0.61535	0.92475
chr17	11173844	11177531	8.5e-20	55	0.53155	0.89893
chr17	11394394	11396795	7.4e-06	26	0.54109	0.87882
chr17	27893086	27893479	3.2e-21	45	0.1435	0.60337
chr17	29886867	29887468	6.1e-10	60	0.33513	0.66947
chr17	36606975	36608583	1.5e-12	28	0.12561	0.75729
chr17	37757475	37758725	7.6e-06	32	0.16428	0.58621
chr17	38334454	38334794	0.00097	27	0.23347	0.58004
chr17	40573499	40574447	9.7e-36	69	0.059094	0.57497
chr17	42635777	42636334	7.5e-05	45	0.16552	0.59566
chr17	42636338	42637829	6.4e-43	69	0.090809	0.64378
chr17	45927947	45928298	3.9e-08	27	0.20206	0.65558
chr17	46667465	46667949	7.2e-06	20	0.2757	0.65055
chr17	47090377	47091053	5.9e-06	22	0.18809	0.63888
chr17	47515990	47516551	2.4e-06	22	0.14836	0.54205
chr17	48287875	48288538	3.6e-05	20	0.24652	0.74207
chr17	49809253	49812046	0.0001	28	0.53401	0.85605
chr17	49967346	49969542	1.3e-06	22	0.55856	0.89111
chr17	50650349	50652097	5.8e-09	23	0.53445	0.90915
chr17	50672197	50675948	5.8e-18	59	0.56953	0.87591
chr17	53341092	53341659	2e-08	30	0.18326	0.62154
chr17	55951919	55952403	2.5e-15	28	0.038095	0.61116
chr17	71339118	71340088	0.0017	24	0.2782	0.68539
chr17	71609176	71610664	2.7e-15	37	0.20478	0.72732
chr17	74534245	74534475	4.7e-10	29	0.11115	0.53215
chr17	75672303	75672765	1.1e-14	26	0.10109	0.72771
chr17	76264069	76265248	8.9e-18	46	0.1776	0.72112
chr17	76353823	76355350	6.5e-39	93	0.13453	0.58313
chr17	77789473	77789910	6.3e-06	45	0.22958	0.56164
chr17	77766158	77767218	7e-11	68	0.28049	0.60937
chr17	78417763	78418546	1.4e-09	35	0.22462	0.61556
chr17	79485793	79486170	3.3e-10	30	0.16977	0.58063
chr17	79393062	79393583	2.6e-10	29	0.078248	0.52187
chr18	12776794	12778029	1.2e-55	102	0.46222	0.84023
chr18	13500235	13500951	4.4e-06	24	0.27649	0.69737
chr18	13641611	13642014	1e-13	38	0.23137	0.58715
chr18	14389252	14392097	2.1e-05	36	0.54277	0.8575
chr18	21978298	21978824	8.1e-09	20	0.20874	0.76475
chr18	43417586	43417797	0.0041	36	0.033255	0.33637
chr18	53068636	53069573	5.3e-07	20	0.090149	0.57384
chr18	59273352	59274233	0.0036	23	0.16032	0.49097
chr18	68202457	68205768	6e-07	33	0.59162	0.89385
chr18	68215246	68217111	1.8e-06	22	0.50713	0.89959
chr18	68289809	68291615	0.00012	23	0.49151	0.87427
chr18	68454112	68457530	9.4e-09	29	0.31136	0.81681
chr18	68475483	68477632	0.00052	26	0.42978	0.78177
chr18	68602637	68604705	8.5e-08	23	0.38616	0.8952
chr18	68692360	68695246	1.1e-05	36	0.51535	0.88171
chr18	68780404	68782998	1.6e-11	36	0.53783	0.90388
chr18	68809547	68811925	8.4e-10	31	0.61948	0.93077
chr18	68919584	68921981	6.2e-11	26	0.3741	0.89606
chr18	68949867	68952034	4.9e-10	33	0.55898	0.90013
chr18	69003257	69005760	7.2e-10	28	0.35308	0.88365
chr18	69040201	69041764	1.1e-05	26	0.45709	0.82681
chr18	69046507	69048434	3.3e-07	22	0.43215	0.86881
chr18	69090301	69092271	2.3e-05	28	0.49808	0.84256
chr18	69157639	69159824	1.6e-07	21	0.34467	0.83348
chr18	69410012	69412846	0.00042	24	0.50909	0.87545
chr18	69512763	69515521	0.00052	22	0.33087	0.78746
chr18	69547355	69548887	0.00078	24	0.39612	0.8402
chr18	69565598	69567468	3.5e-06	30	0.51121	0.84563
chr18	69866345	69868171	1.3e-05	23	0.55836	0.93249
chr18	69877591	69879939	3.3e-09	24	0.48358	0.91984
chr18	69973373	69975759	4e-05	23	0.44228	0.82392
chr18	69992051	69993433	0.00023	21	0.43003	0.87862
chr18	69993837	69995918	8e-07	24	0.37821	0.84725
chr18	70008455	70010449	0.0021	22	0.49104	0.84033
chr18	70095181	70097560	3.6e-08	25	0.32022	0.80502
chr18	70169947	70171327	3.3e-06	25	0.59664	0.9114
chr18	70224827	70228200	7.8e-07	36	0.54389	0.87051
chr18	70284834	70287599	5.6e-06	27	0.4897	0.87565
chr18	70289811	70291853	0.0023	21	0.47231	0.85619
chr18	70313149	70315679	0.0071	20	0.50467	0.86669
chr18	75317061	75319106	0.0025	23	0.57262	0.89749
chr18	75331919	75333532	3.8e-05	20	0.55781	0.88767
chr18	75470786	75472333	6.2e-09	22	0.38824	0.89503
chr18	75542725	75543921	0.00018	20	0.45711	0.85989
chr18	75544824	75547247	5.7e-08	28	0.49309	0.8934
chr18	75548872	75550159	7.7e-06	23	0.43735	0.8963
chr18	75560763	75561986	9e-05	20	0.4583	0.84775
chr18	75582782	75584071	7.1e-09	27	0.55225	0.91684
chr18	75566354	75568553	2.8e-08	28	0.49492	0.8673
chr18	75625191	75626432	7.7e-05	23	0.46592	0.84682
chr18	75678161	75680050	0.0016	22	0.30377	0.80123
chr18	75632008	75634290	7.4e-09	34	0.56784	0.88159
chr18	75675565	75677734	0.00013	28	0.49684	0.85362
chr18	75683233	75684828	1.6e-10	27	0.40836	0.84787
chr18	75691968	75693838	2e-10	36	0.5603	0.91517
chr18	75694735	75695635	4e-07	21	0.61289	0.92706
chr18	75807388	75808854	9.9e-10	21	0.45825	0.89856
chr18	75810759	75812477	7e-10	27	0.46185	0.91342
chr18	75812892	75815549	2.5e-13	42	0.54788	0.88815
chr18	75779370	75781422	2.8e-07	24	0.42219	0.87999
chr18	75848694	75850703	3.6e-05	24	0.42703	0.84118
chr18	75879116	75881454	1.6e-07	26	0.4471	0.86725
chr18	75896710	75897998	0.00018	20	0.39986	0.8998
chr18	75893598	75895177	1.1e-09	35	0.50134	0.86937
chr18	75917837	75919104	8.9e-05	20	0.5771	0.91468
chr18	75905986	75907480	6.4e-08	24	0.53053	0.90997
chr18	75913689	75916682	2.3e-11	37	0.44344	0.88703
chr18	75952698	75954026	3.3e-09	28	0.55453	0.91998
chr18	75984448	75985864	0.0032	20	0.56522	0.89039
chr18	75990257	75991297	0.00011	20	0.50696	0.88227
chr18	75959850	75963658	1.6e-19	54	0.56242	0.90623
chr18	75986813	75987729	2.9e-05	21	0.57255	0.92069
chr18	75978233	75979220	6.2e-07	21	0.63521	0.93859
chr18	75979320	75983036	9.4e-06	60	0.52523	0.82875
chr18	75840611	75845427	1.6e-36	86	0.58384	0.89999
chr18	76014912	76016665	8e-10	25	0.57634	0.93812
chr18	75971748	75973955	5.1e-05	34	0.59388	0.89514
chr18	75973980	75977334	3.8e-20	56	0.57319	0.90568
chr18	76026874	76028315	1.3e-16	28	0.53231	0.92458
chr18	76050374	76051638	4.4e-05	26	0.50276	0.90076
chr18	76009791	76013677	5.5e-11	49	0.58144	0.90461
chr18	76057018	76059181	3.9e-11	40	0.53958	0.90672
chr18	76071433	76072435	8e-06	28	0.61755	0.92883
chr18	76081387	76083493	4.5e-07	25	0.53424	0.90651
chr18	76103727	76105596	1.2e-08	28	0.53933	0.89771
chr18	76052056	76053477	2.9e-07	22	0.5559	0.87807
chr18	76135729	76136936	0.00034	21	0.51679	0.89348
chr18	76121635	76123106	4e-08	30	0.58402	0.89603
chr18	76062240	76063579	6.4e-11	24	0.43221	0.92067
chr18	76067720	76069002	0.00079	29	0.53376	0.92294
chr18	76154557	76155393	4.7e-07	20	0.42699	0.85941
chr18	76191587	76194768	2.8e-20	70	0.55141	0.87396
chr18	76188417	76189680	2.8e-06	25	0.59351	0.90596
chr18	76244158	76247091	0.00075	26	0.54653	0.86033
chr18	76196995	76198268	1.3e-09	27	0.53881	0.87001
chr18	76162050	76163585	4e-10	32	0.38986	0.84686
chr18	76212776	76214410	3.7e-05	24	0.56311	0.87757
chr18	76354198	76356475	1.3e-06	24	0.4665	0.86865
chr18	76337371	76339315	4.8e-12	32	0.52006	0.88666
chr18	76376728	76379341	1.5e-14	34	0.48242	0.89302
chr18	76348778	76350850	1.9e-06	32	0.52782	0.8648
chr18	76319129	76320337	5.3e-09	35	0.50939	0.81128
chr18	76382228	76383763	5.9e-08	33	0.54194	0.86759
chr18	76241061	76243786	1.1e-14	41	0.43773	0.86681
chr18	76362390	76363509	1.1e-07	30	0.58779	0.89619
chr18	76422146	76423848	3e-05	28	0.51268	0.85718
chr18	76407200	76409715	6.4e-10	40	0.54338	0.87588
chr18	76474418	76475726	3.9e-05	21	0.4377	0.84727
chr18	76467676	76469862	2.5e-06	26	0.51168	0.89049
chr18	76466111	76466919	0.0047	20	0.55768	0.86734
chr18	76517715	76518892	0.00024	21	0.48258	0.8591
chr18	76447182	76448437	8.4e-06	28	0.61102	0.91671
chr18	76436738	76437693	0.00031	20	0.6146	0.93326
chr18	76585122	76586775	0.00021	25	0.45816	0.84928
chr18	76555520	76556589	0.0001	21	0.57822	0.90276
chr18	76659479	76660829	0.0018	22	0.49542	0.89708
chr18	76656581	76658548	2.5e-05	23	0.47021	0.8682
chr18	76681579	76683070	5.8e-06	25	0.52416	0.8598
chr18	76633493	76635345	2.2e-07	23	0.50416	0.90088
chr18	76477738	76479981	1.9e-15	42	0.4909	0.88323
chr18	76697940	76701077	0.0026	56	0.55485	0.90307
chr18	76538903	76540277	3.1e-05	34	0.52919	0.86909
chr18	76751732	76753034	3.2e-104	145	0.25418	0.94348
chr18	77376951	77377383	1.5e-26	42	0.028893	0.41976
chr19	417544	418241	4.9e-07	31	0.26426	0.75923
chr19	1467136	1468329	2.8e-63	147	0.25514	0.63373
chr19	2477541	2478184	9.7e-09	26	0.095785	0.53053
chr19	2491205	2491825	7e-05	25	0.41962	0.83411
chr19	2425327	2425553	4.3e-11	26	0.19742	0.66332
chr19	3024848	3025495	1.8e-15	30	0.28222	0.81841
chr19	6060832	6061699	0.0062	23	0.34773	0.80852
chr19	7005633	7007104	1.2e-05	28	0.53686	0.83688
chr19	8398452	8399119	1.3e-38	56	0.085684	0.70004
chr19	8674173	8675205	1.1e-24	54	0.051375	0.4813
chr19	9206948	9209045	0.003	27	0.5338	0.8398
chr19	7926821	7927159	0.00069	36	0.18013	0.48844
chr19	12862271	12863163	0.0078	22	0.18902	0.61768
chr19	12876475	12877366	2.4e-16	39	0.077285	0.58167
chr19	13961924	13962851	0.0004	22	0.25095	0.74637
chr19	15897151	15899011	0.00011	22	0.54103	0.87577
chr19	16108903	16110938	3.6e-06	26	0.54214	0.88795
chr19	17006875	17007485	4.7e-33	55	0.080112	0.51362
chr19	18398637	18399037	1.8e-05	23	0.059874	0.38358
chr19	22507940	22510331	5.4e-05	22	0.46599	0.85457
chr19	22566135	22567984	1.5e-05	27	0.5024	0.81005
chr19	22688993	22690196	7e-06	20	0.53083	0.8899
chr19	22691647	22697418	1.2e-16	67	0.51982	0.84454
chr19	22754028	22757810	1.1e-06	46	0.51384	0.82572
chr19	22854625	22856125	3.2e-09	28	0.5446	0.84894
chr19	22850765	22853156	7.5e-10	25	0.51876	0.93072
chr19	22931325	22934013	4e-05	28	0.5014	0.84415
chr19	23021767	23024222	0.00027	28	0.5486	0.85151
chr19	34397597	34398264	8.7e-20	49	0.14084	0.51365
chr19	38794449	38796049	2.9e-25	81	0.33009	0.74951
chr19	40872285	40873086	4.7e-06	22	0.29349	0.77096
chr19	41025379	41025878	4.9e-33	63	0.090571	0.48569
chr19	41059924	41060367	1e-15	39	0.1483	0.63069
chr19	41195329	41196032	4e-06	21	0.16433	0.63064
chr19	41317626	41318150	1.1e-08	32	0.26122	0.63684
chr19	42906005	42906478	6.1e-22	46	0.073133	0.47229
chr19	46915132	46915780	2.6e-15	47	0.16092	0.54123
chr19	47731602	47731942	3.9e-08	25	0.045965	0.35643
chr19	48222259	48223134	2e-06	29	0.091573	0.46678
chr19	50659309	50661487	4.7e-07	23	0.4066	0.87959
chr19	54941606	54942163	2.9e-05	26	0.12801	0.43443
chr19	56061105	56061515	4.3e-07	25	0.19633	0.54379
chr19	56330069	56332935	4.1e-08	35	0.46297	0.79272
chr19	57186432	57188677	2e-07	23	0.4655	0.86021
chr19	57231880	57234427	0.00025	22	0.28994	0.72662
chr19	57255550	57258287	3.6e-09	39	0.44419	0.83718
chr19	57270140	57271618	1.1e-05	24	0.52131	0.85949
chr19	57289220	57291523	1e-08	23	0.38515	0.90867
chr19	57297255	57299053	0.0035	21	0.49388	0.87032
chr19	57324714	57327928	2.3e-22	49	0.48739	0.914
chr19	57343236	57345002	9.2e-06	22	0.43551	0.89349
chr19	57381044	57382188	7.8e-08	22	0.45541	0.91305
chr19	57385347	57387214	1.3e-10	24	0.49025	0.92949
chr19	57389106	57390510	7.1e-06	25	0.54963	0.91006
chr19	57407875	57409537	0.0021	20	0.4577	0.83638
chr19	57430206	57431645	0.0029	27	0.47483	0.85882
chr19	57433892	57437088	1.4e-16	37	0.42264	0.9118
chr19	57439313	57442361	3.6e-11	39	0.52501	0.89139
chr19	57473395	57474882	0.00019	23	0.47735	0.8725
chr19	57448606	57450713	3.8e-10	27	0.50465	0.93679
chr19	57532485	57534259	2.3e-08	25	0.37824	0.85993
chr19	57562294	57564178	0.00015	20	0.30704	0.84993
chr19	57537238	57538739	3.2e-05	22	0.42778	0.88256
chr19	57511789	57513368	1.6e-05	26	0.51571	0.87291
chr19	57542883	57545065	4e-11	41	0.60853	0.92603
chr19	57573520	57575644	9.2e-08	21	0.29627	0.86013
chr19	57576975	57580153	0.0056	42	0.55316	0.88976
chr2	741805	742477	3.9e-07	24	0.38691	0.76603
chr2	2668891	2669402	1.3e-08	22	0.56315	0.89646
chr2	2944755	2945412	9.6e-06	24	0.47567	0.85803
chr2	3766920	3768089	0.00024	20	0.5452	0.90725
chr2	3881534	3883701	0.00013	23	0.50311	0.89549
chr2	3879494	3881060	0.00018	22	0.41699	0.84045
chr2	3947922	3949726	2.9e-09	25	0.50001	0.93018
chr2	3951152	3952336	0.0045	20	0.50492	0.88184
chr2	3971505	3973762	1.8e-06	22	0.36569	0.92937
chr2	3966668	3968172	0.0022	20	0.48646	0.87744
chr2	3999031	4000177	5.5e-07	22	0.56627	0.90494
chr2	4054299	4055944	1.7e-07	21	0.35096	0.89444
chr2	4015837	4018444	1.8e-14	41	0.58185	0.89921
chr2	4056344	4058202	0.00085	29	0.49713	0.83703
chr2	4094833	4096763	1.5e-07	22	0.36578	0.915
chr2	4087769	4089363	6.8e-06	25	0.49672	0.88602
chr2	4113286	4116133	5.8e-06	35	0.52376	0.82644
chr2	4132249	4134520	5.5e-08	37	0.51877	0.88885
chr2	4136075	4138209	9.3e-11	27	0.51355	0.913
chr2	4145227	4146460	2.3e-11	22	0.38627	0.91476
chr2	4148610	4154317	5.9e-19	73	0.57753	0.8974
chr2	4180654	4183292	1.2e-07	26	0.4067	0.89557
chr2	4298301	4299926	1.5e-11	24	0.49704	0.93196
chr2	4343892	4345669	6.4e-05	24	0.60801	0.92053
chr2	4374433	4376480	4.2e-07	22	0.39713	0.9033
chr2	4466448	4468332	4.1e-05	21	0.48443	0.89809
chr2	4470320	4473208	7.5e-19	40	0.56323	0.92889
chr2	4511083	4514696	1.2e-10	35	0.52077	0.8965
chr2	4546895	4549356	1.2e-11	20	0.38307	0.92003
chr2	4553511	4556015	1.1e-08	23	0.36756	0.88958
chr2	4562352	4564366	4.2e-06	24	0.4776	0.85591
chr2	4569393	4571406	1e-11	27	0.56317	0.93988
chr2	4638489	4640654	2.6e-06	20	0.4547	0.91402
chr2	4644927	4646995	3.2e-06	27	0.46234	0.86538
chr2	4665028	4666703	5.8e-08	22	0.43256	0.90315
chr2	4672802	4675333	1.8e-08	27	0.47604	0.9011
chr2	4741973	4747506	1.3e-16	53	0.50776	0.89872
chr2	4800838	4803396	8.7e-15	34	0.51523	0.91269
chr2	4848833	4851959	3.9e-10	28	0.42237	0.86858
chr2	4884615	4886412	1.8e-08	22	0.43313	0.90665
chr2	4897592	4899127	7.6e-09	23	0.58296	0.90469
chr2	4916386	4918657	4.4e-09	24	0.53242	0.91937
chr2	4938290	4940866	3.5e-09	27	0.54858	0.88473
chr2	4947373	4949109	8.3e-05	22	0.52493	0.88504
chr2	4941210	4943520	2e-08	33	0.53223	0.85745
chr2	5118797	5120018	4e-07	27	0.58318	0.89869
chr2	5131577	5134024	2.3e-07	22	0.47639	0.92204
chr2	5149446	5150554	0.0034	20	0.58791	0.92388
chr2	5179287	5181722	3.1e-06	22	0.5056	0.92001
chr2	5190994	5193305	0.00049	22	0.48418	0.89298
chr2	5210226	5212951	1.5e-10	33	0.61281	0.91642
chr2	5287294	5289282	7.4e-08	23	0.58899	0.93253
chr2	5360563	5363867	1.1e-10	39	0.48571	0.86031
chr2	5388713	5392023	9.5e-06	38	0.5631	0.8769
chr2	5435845	5438208	4.9e-09	27	0.54088	0.87409
chr2	5535990	5538292	3.5e-08	23	0.61285	0.93371
chr2	6369780	6371716	2.2e-07	24	0.6155	0.93092
chr2	6443215	6445291	0.00019	20	0.53045	0.89028
chr2	6466379	6468445	4.6e-05	24	0.57847	0.87954
chr2	6482795	6485228	0.00025	23	0.50192	0.89866
chr2	6522326	6524144	1.9e-06	24	0.54595	0.88429
chr2	6555555	6558605	2.2e-10	32	0.57551	0.90228
chr2	6583884	6585879	1.2e-05	21	0.5948	0.92423
chr2	6673904	6676221	1.9e-06	28	0.55727	0.86005
chr2	6677460	6679287	1.2e-11	26	0.59005	0.90128
chr2	6796039	6797715	0.0018	23	0.56389	0.86416
chr2	8819815	8820712	3.1e-06	22	0.11162	0.61097
chr2	10197353	10197880	6.1e-11	21	0.14738	0.69005
chr2	21266161	21267085	1.6e-12	57	0.21466	0.58421
chr2	25473634	25474514	4e-11	38	0.2224	0.72345
chr2	27530416	27531535	5.1e-34	98	0.18047	0.5533
chr2	27975525	27976321	2.1e-05	24	0.5405	0.85989
chr2	38896326	38896828	2.7e-07	21	0.17295	0.57548
chr2	42256786	42257831	0.0022	22	0.15815	0.49239
chr2	45227648	45228230	3.1e-05	41	0.36874	0.69915
chr2	45230972	45231713	2.7e-12	42	0.23355	0.66626
chr2	45232178	45232721	0.0066	34	0.23181	0.6004
chr2	47597106	47597473	2.4e-05	21	0.21628	0.59341
chr2	71112303	71112797	3.8e-06	21	0.14559	0.61955
chr2	71113502	71114626	2.3e-07	26	0.22408	0.59741
chr2	71192318	71192709	8.4e-13	23	0.059043	0.44106
chr2	71123792	71125240	1e-23	58	0.265	0.69448
chr2	74782487	74782684	4.5e-06	20	0.14376	0.52745
chr2	77980756	77981378	7.6e-14	32	0.30246	0.7688
chr2	87754905	87756190	0.00014	21	0.20237	0.65101
chr2	97498139	97499228	6.4e-05	30	0.17937	0.54359
chr2	112251420	112252718	0.00013	20	0.20079	0.66852
chr2	114033148	114035317	8.5e-61	127	0.17054	0.64389
chr2	116775325	116777943	5.3e-08	23	0.41435	0.8703
chr2	117199183	117201012	1.5e-06	21	0.51813	0.87162
chr2	119564430	119566286	3.2e-07	49	0.34634	0.7172
chr2	119598268	119599290	2.3e-05	27	0.23939	0.67105
chr2	125734294	125738931	2.8e-10	40	0.58309	0.89538
chr2	125946104	125947901	0.0048	20	0.50361	0.87575
chr2	126054149	126056124	4.3e-07	21	0.49834	0.87237
chr2	126244239	126246733	0.0051	22	0.51234	0.88063
chr2	126323695	126325853	1.1e-05	21	0.46417	0.89209
chr2	126388775	126390410	0.0014	20	0.48184	0.87865
chr2	126414736	126416695	3.2e-05	20	0.29702	0.85765
chr2	127128663	127130427	2.4e-09	23	0.52544	0.93413
chr2	127190676	127192117	1.8e-06	21	0.42687	0.87219
chr2	127221474	127223649	0.00017	28	0.53215	0.88556
chr2	129153377	129154823	1.6e-06	22	0.25012	0.81173
chr2	130763608	130763763	1.1e-09	25	0.066572	0.38304
chr2	131556213	131556742	2.4e-06	21	0.12487	0.55715
chr2	133428103	133429169	2.7e-17	64	0.16201	0.56432
chr2	157111049	157111549	7.1e-10	31	0.31046	0.7221
chr2	202900593	202901679	4.2e-27	58	0.22189	0.77482
chr2	206628453	206628773	0.0029	21	0.37335	0.73891
chr2	206547481	206547923	7.2e-06	22	0.081562	0.45258
chr2	219719761	219721618	7.6e-06	32	0.44684	0.7741
chr2	220402669	220403927	0.0046	21	0.14633	0.53411
chr2	233368206	233368821	0.0017	39	0.21263	0.5174
chr2	233499334	233499755	2.5e-05	28	0.18241	0.54289
chr2	237146275	237146549	2.8e-09	43	0.19063	0.53598
chr2	238599972	238600265	2e-17	34	0.13534	0.63926
chr2	239169467	239170106	3.9e-11	27	0.24055	0.80395
chr2	237071876	237072463	1.2e-19	46	0.17605	0.57676
chr2	241989294	241989720	7.9e-11	22	0.12987	0.68883
chr2	242294677	242294962	0.00093	21	0.18779	0.5022
chr2	242844189	242844630	1.7e-22	38	0.033098	0.50824
chr20	2800926	2801408	0.00018	22	0.30073	0.64611
chr20	2730230	2731272	0.0012	65	0.38489	0.69562
chr20	21084132	21084663	0.0053	25	0.18021	0.57636
chr20	23031895	23032338	0.0014	25	0.1075	0.41794
chr20	31126165	31127087	2.2e-05	26	0.15144	0.58492
chr20	40717627	40720194	8.1e-06	28	0.44864	0.85524
chr20	41105104	41108863	1.5e-05	32	0.54267	0.91264
chr20	41186898	41189977	0.0015	31	0.55057	0.91247
chr20	41397237	41401116	6.4e-06	52	0.61042	0.91959
chr20	39311538	39312347	1.3e-28	68	0.10183	0.47955
chr20	48626369	48626848	4e-09	56	0.20501	0.50892
chr20	49487330	49487878	8.4e-06	21	0.12462	0.6529
chr20	53455630	53457696	8.3e-06	23	0.46871	0.89674
chr20	53513556	53516321	6.6e-12	28	0.45336	0.89152
chr20	53536363	53538845	4.9e-08	31	0.43208	0.84425
chr20	53607717	53609840	1.7e-05	21	0.56601	0.91589
chr20	53598839	53601028	0.00011	28	0.50317	0.87222
chr20	53809638	53811801	0.00028	23	0.51855	0.91253
chr20	53805866	53808160	1e-05	21	0.38853	0.89836
chr20	53908500	53910455	2e-07	25	0.47512	0.88284
chr20	53919095	53923487	4.6e-11	32	0.37077	0.87068
chr20	53940525	53942781	0.00026	23	0.35825	0.84027
chr20	53965680	53968817	9e-07	30	0.42771	0.84548
chr20	54037177	54039630	3.9e-11	35	0.5151	0.90768
chr20	54098042	54099760	4.8e-06	25	0.41241	0.86242
chr20	54120725	54122094	4e-08	21	0.54948	0.93913
chr20	54164061	54166554	7.8e-05	26	0.44317	0.88289
chr20	54190857	54192699	4.4e-06	22	0.4349	0.89358
chr20	54212395	54214648	2.9e-07	23	0.43689	0.89709
chr20	54323615	54325152	0.002	21	0.4854	0.88113
chr20	54402484	54403845	0.0034	20	0.47005	0.8674
chr20	54481401	54483124	3.8e-05	20	0.42663	0.84386
chr20	54505685	54508325	1.5e-10	31	0.45202	0.85123
chr20	54565978	54568355	0.00012	30	0.54058	0.87583
chr20	54593423	54596606	6.8e-10	33	0.37822	0.84608
chr20	54680933	54681931	3.8e-05	23	0.57523	0.88944
chr20	54722573	54724223	2.3e-08	23	0.5115	0.9009
chr20	54709240	54712066	5.2e-07	33	0.55407	0.86576
chr20	54729007	54731517	1.9e-08	23	0.4125	0.88579
chr20	54742991	54745411	1.5e-06	30	0.41552	0.81288
chr20	54764314	54767083	2.3e-07	33	0.39987	0.77039
chr20	54805639	54807332	1.6e-06	23	0.41063	0.86133
chr20	54829803	54832928	1.6e-06	26	0.43439	0.86406
chr20	54840032	54842546	2e-05	32	0.53929	0.86584
chr20	54863447	54865939	3.5e-06	26	0.39761	0.83048
chr20	60935917	60937325	2.8e-11	40	0.19802	0.73164
chr20	61060118	61060707	7.6e-08	21	0.16436	0.70838
chr20	61446860	61447803	2.2e-05	40	0.20636	0.56766
chr20	62008571	62009629	5.3e-06	45	0.27112	0.63936
chr21	23642465	23643747	5e-05	20	0.53051	0.93016
chr21	23725781	23727198	0.0054	20	0.6073	0.90951
chr21	23863002	23865540	1.7e-06	23	0.31697	0.83337
chr21	23977450	23979481	0.0071	20	0.38199	0.87341
chr21	24025215	24027043	0.00067	20	0.42052	0.847
chr21	24571560	24573646	0.0036	24	0.46244	0.82004
chr21	24704648	24706698	0.005	21	0.43508	0.84367
chr21	24926552	24929786	0.0021	30	0.44129	0.75299
chr21	25036412	25038615	2.6e-06	24	0.51654	0.89377
chr21	25107946	25111008	5.3e-08	27	0.47183	0.84641
chr21	25171778	25173966	1.6e-06	23	0.39254	0.87615
chr21	25169254	25171369	2.8e-10	31	0.50298	0.88896
chr21	25194629	25196650	0.00012	20	0.33176	0.86547
chr21	25204964	25206280	1.8e-07	25	0.56755	0.9067
chr21	25255825	25257242	0.00017	22	0.51479	0.87731
chr21	25307609	25310586	0.0048	20	0.37226	0.85117
chr21	25327583	25329653	3.3e-06	25	0.5498	0.91616
chr21	25336418	25338074	1.1e-06	26	0.59318	0.92324
chr21	25434686	25436970	0.00039	31	0.53268	0.84606
chr21	25518520	25520207	0.00035	22	0.51771	0.92343
chr21	25965469	25967135	0.00017	20	0.50473	0.82558
chr21	26085107	26087038	0.00068	20	0.43393	0.87944
chr21	26109956	26111331	2.7e-06	23	0.45138	0.86309
chr21	26217856	26219710	0.00096	23	0.47705	0.8508
chr21	26492681	26495322	3.9e-05	23	0.54279	0.88615
chr21	26648644	26650366	0.0087	20	0.57406	0.87931
chr21	34485266	34485989	0.00064	22	0.20709	0.60443
chr21	34401966	34404197	7.4e-08	38	0.19022	0.57452
chr21	38120362	38120730	1.7e-16	41	0.093496	0.49982
chr21	41674881	41677311	0.00029	24	0.58564	0.88745
chr21	42878479	42878920	1.5e-07	21	0.14438	0.66355
chr21	44753161	44753880	2.7e-07	34	0.16376	0.62446
chr21	47402460	47403001	0.00056	30	0.25248	0.63481
chr21	47394532	47395374	7.3e-09	38	0.36855	0.71016
chr21	46850170	46851552	8.9e-24	60	0.079494	0.49133
chr22	19868482	19869674	5.1e-14	33	0.11395	0.7177
chr22	19711430	19711950	1.1e-14	76	0.26444	0.59621
chr22	19748941	19749188	1.6e-07	39	0.27783	0.65777
chr22	23523579	23524347	3.3e-12	69	0.25405	0.57089
chr22	24115289	24116011	0.0043	30	0.15437	0.51172
chr22	29866000	29866554	2.6e-07	36	0.12244	0.48932
chr22	30602752	30603679	4.9e-11	24	0.15021	0.84434
chr22	31500942	31501238	7e-07	31	0.33155	0.66527
chr22	32599828	32601650	6e-56	97	0.06887	0.61406
chr22	36724987	36725855	0.0034	23	0.17042	0.65717
chr22	38029662	38030204	4.6e-08	20	0.12811	0.54387
chr22	37956102	37956324	1.1e-06	21	0.060467	0.54429
chr22	38859381	38859733	6e-06	20	0.39499	0.75632
chr22	39704787	39705295	0.00047	20	0.18344	0.71124
chr22	41633691	41634043	7.9e-16	41	0.053179	0.44617
chr22	41956729	41957443	0.0072	23	0.14025	0.56418
chr22	43738222	43738749	0.0011	36	0.20136	0.53836
chr22	44543563	44544449	5.7e-17	29	0.18987	0.83928
chr22	46457018	46457902	1.4e-11	99	0.31349	0.68055
chr22	46812425	46813287	1.2e-10	32	0.14556	0.64686
chr3	185949	188042	2.4e-08	27	0.51101	0.89573
chr3	265958	267386	0.00022	20	0.48764	0.86932
chr3	309317	311757	1.6e-05	20	0.49968	0.90509
chr3	379736	381510	0.0022	21	0.42124	0.80867
chr3	481788	483962	1.5e-05	22	0.45499	0.83508
chr3	916810	918588	5e-11	25	0.30179	0.84888
chr3	897566	903602	2.6e-28	71	0.44449	0.88922
chr3	890392	891349	1.7e-08	21	0.5153	0.91285
chr3	978008	980406	8.8e-08	20	0.58055	0.93632
chr3	1227380	1229694	1.8e-05	21	0.52559	0.90476
chr3	1312204	1314034	7e-06	21	0.61902	0.9307
chr3	1417804	1420089	3.1e-07	29	0.52161	0.8948
chr3	1469238	1471851	0.0015	20	0.39416	0.85231
chr3	1675093	1676935	8.8e-07	22	0.40703	0.86947
chr3	1741439	1743332	1.3e-11	26	0.39515	0.88894
chr3	1928545	1930600	0.00014	24	0.553	0.86818
chr3	1958574	1961623	8.4e-06	28	0.45582	0.80195
chr3	2006600	2008322	5.8e-08	22	0.38565	0.91441
chr3	2109686	2111933	0.00068	28	0.49674	0.86747
chr3	2147008	2149620	7.2e-05	23	0.40138	0.83433
chr3	2398744	2401262	2.9e-07	25	0.42339	0.92184
chr3	2430142	2431174	8.5e-06	21	0.5047	0.89765
chr3	2453305	2454454	2.8e-06	20	0.52922	0.93507
chr3	2498103	2500634	1.5e-09	25	0.51318	0.91941
chr3	2547518	2549367	1.4e-07	29	0.49764	0.86305
chr3	2531602	2533982	5.1e-05	22	0.39631	0.9019
chr3	2613141	2615909	0.00014	37	0.55406	0.89029
chr3	2691355	2693799	1.6e-06	23	0.50288	0.92402
chr3	2904417	2908578	1.1e-07	36	0.48712	0.86
chr3	2977250	2980507	2e-07	26	0.43628	0.8881
chr3	2983167	2985191	4.1e-05	23	0.51088	0.86611
chr3	2994342	2997449	1.5e-05	26	0.49625	0.91687
chr3	3843240	3844432	5.9e-05	24	0.13571	0.46456
chr3	5526310	5528739	0.002	27	0.54279	0.87827
chr3	6005955	6008297	0.0035	21	0.48847	0.88552
chr3	6438815	6440556	4.4e-05	29	0.48481	0.83322
chr3	6582000	6584436	0.0006	25	0.52016	0.88304
chr3	6802999	6805796	8.1e-05	30	0.45322	0.82379
chr3	6839608	6841648	1.5e-07	22	0.53297	0.90247
chr3	7170070	7172216	4.7e-05	30	0.57955	0.91813
chr3	10512390	10513274	4.2e-08	27	0.17203	0.57354
chr3	11102932	11103490	6.7e-12	44	0.44323	0.90952
chr3	15311012	15311358	5.3e-06	21	0.58964	0.89814
chr3	32863219	32863367	4.1e-07	24	0.25842	0.67181
chr3	52407108	52407416	0.0011	24	0.2791	0.69429
chr3	122640702	122641227	6.6e-27	48	0.10249	0.56001
chr3	129330753	129331274	1.9e-10	23	0.15485	0.73341
chr3	171175706	171176816	2.2e-10	33	0.075429	0.39721
chr3	183145280	183145719	1e-06	26	0.11879	0.48483
chr3	184098910	184099554	3.1e-20	49	0.1862	0.72448
chr3	184243755	184244148	0.0002	22	0.090554	0.45615
chr3	184490972	184491551	1.3e-10	24	0.19416	0.72314
chr3	195222776	195224013	7.4e-05	22	0.29117	0.74177
chr3	196227324	196228714	6.7e-09	37	0.15079	0.4618
chr4	996063	996438	1.7e-10	38	0.09134	0.42714
chr4	1165492	1166767	2.4e-62	100	0.16747	0.69518
chr4	1835674	1836432	6.1e-07	21	0.32179	0.83542
chr4	1980733	1981200	1.8e-10	25	0.27611	0.82679
chr4	2418330	2418661	2.1e-05	25	0.30656	0.67463
chr4	3873883	3874266	0.0028	24	0.18058	0.51037
chr4	5167005	5167894	0.00014	24	0.30069	0.77746
chr4	7813481	7814102	8.2e-06	21	0.14219	0.56481
chr4	8650905	8651789	3.2e-05	37	0.38819	0.74404
chr4	8869412	8869789	5.3e-18	48	0.14205	0.52391
chr4	11588230	11590106	1.8e-06	20	0.57588	0.93268
chr4	31068778	31071030	2.1e-06	26	0.55261	0.90779
chr4	41880149	41880604	1.1e-09	30	0.2143	0.68257
chr4	42401165	42401713	3.7e-06	20	0.14451	0.58823
chr4	54967541	54968205	3.4e-19	39	0.23271	0.53999
chr4	60799265	60801851	0.003	20	0.46644	0.88351
chr4	61408725	61411216	0.0042	26	0.53913	0.86796
chr4	63844280	63846090	0.00079	31	0.5562	0.87249
chr4	148985570	148986514	1e-05	20	0.37355	0.81887
chr4	154178142	154178985	1.2e-11	25	0.12402	0.71608
chr4	154709161	154709756	3.2e-05	35	0.18566	0.51354
chr4	155662794	155663721	5.7e-13	38	0.17767	0.55888
chr4	184908509	184909509	8.9e-13	39	0.14632	0.49528
chr4	185747631	185747866	5.8e-07	22	0.1289	0.61732
chr4	189139580	189139895	6.7e-09	27	0.43955	0.78281
chr5	82208	83058	2.1e-06	22	0.20611	0.69458
chr5	12666609	12668196	4.2e-10	40	0.48005	0.84181
chr5	17216221	17216859	6.5e-20	40	0.017214	0.37374
chr5	28082371	28084551	2.9e-10	27	0.49898	0.87455
chr5	28113688	28116063	0.00022	20	0.38655	0.86015
chr5	28249459	28251361	6.4e-08	20	0.46942	0.91395
chr5	28611264	28613309	2.9e-07	20	0.4708	0.8903
chr5	28632076	28633181	1.9e-06	20	0.47692	0.86824
chr5	28817819	28819736	0.00081	23	0.50564	0.85694
chr5	29697256	29699503	0.0015	21	0.4578	0.79604
chr5	29849041	29850743	1.3e-05	23	0.55419	0.89301
chr5	33442148	33442930	3.6e-07	25	0.33157	0.78628
chr5	57750709	57752286	1.2e-07	20	0.39735	0.90783
chr5	57752740	57754942	3.5e-11	28	0.074678	0.71347
chr5	72595487	72597730	6e-43	96	0.15462	0.48136
chr5	77253238	77254186	1.6e-25	58	0.1846	0.5841
chr5	78407508	78408017	2.1e-05	31	0.15703	0.51649
chr5	127871926	127872610	3.4e-21	35	0.010787	0.68423
chr5	132158614	132159202	5.8e-27	58	0.15162	0.5772
chr5	134913907	134914251	0.001	21	0.17696	0.503
chr5	134362966	134363457	1.3e-06	33	0.16639	0.49922
chr5	134370220	134370546	1.4e-09	31	0.20444	0.64579
chr5	137775367	137776067	0.0092	22	0.30501	0.72171
chr5	139076592	139077064	1.8e-23	40	0.0098099	0.36357
chr5	139126264	139127219	5.2e-11	51	0.16687	0.49651
chr5	139525918	139526226	6.2e-10	31	0.28153	0.74742
chr5	158737548	158737871	3.1e-12	26	0.13082	0.57249
chr5	171529937	171530583	2.2e-05	20	0.29703	0.82437
chr5	172199405	172199642	1.6e-07	21	0.095769	0.55261
chr5	175793235	175793545	0.00025	27	0.18955	0.55283
chr5	180707024	180709448	1.6e-51	76	0.062592	0.89363
chr6	6687205	6687787	0.00023	21	0.1287	0.46243
chr6	14018151	14018590	4.6e-19	34	0.37641	0.87108
chr6	27797857	27798932	3.5e-10	31	0.12762	0.59838
chr6	33712588	33715118	1.2e-14	50	0.22727	0.73356
chr6	34203416	34203782	1.1e-17	35	0.15894	0.6338
chr6	35898875	35899285	9.9e-13	28	0.41624	0.91068
chr6	41437994	41438338	1.1e-05	35	0.24792	0.56108
chr6	62311452	62313511	0.0009	20	0.48394	0.83034
chr6	62830259	62833638	2.3e-13	29	0.40176	0.8828
chr6	62938744	62939968	0.0024	21	0.57427	0.92566
chr6	63046763	63050072	4.6e-08	24	0.50911	0.89802
chr6	63500702	63502348	0.00016	22	0.42046	0.81397
chr6	63587649	63590668	3.2e-07	33	0.53721	0.84877
chr6	65038290	65040655	3.1e-05	25	0.53979	0.8723
chr6	65134095	65136553	4.2e-09	25	0.49753	0.91896
chr6	66221570	66222930	0.00096	20	0.58449	0.90072
chr6	66267011	66268747	4.7e-07	23	0.52244	0.86506
chr6	66481279	66483705	2.2e-07	21	0.54058	0.89079
chr6	66699236	66700887	4.5e-06	20	0.47876	0.91643
chr6	66741419	66742527	0.0053	22	0.54609	0.87765
chr6	66803202	66804556	0.00019	23	0.51314	0.88766
chr6	66848410	66850576	0.00023	21	0.49889	0.86063
chr6	66872852	66875134	0.00011	22	0.3934	0.85022
chr6	67187634	67190209	0.0056	27	0.50573	0.83766
chr6	67190570	67191678	5.3e-06	20	0.54613	0.89909
chr6	67198876	67200597	6.3e-07	23	0.45177	0.86939
chr6	67487891	67489799	0.00012	23	0.39386	0.79765
chr6	67902442	67903941	0.002	20	0.45221	0.85743
chr6	69164994	69166823	4e-05	23	0.51888	0.86325
chr6	108496646	108497815	1.2e-20	71	0.28496	0.60583
chr6	108438122	108438818	3.9e-13	42	0.18469	0.56801
chr6	108484828	108485819	6.4e-16	48	0.16223	0.5842
chr6	137810488	137813959	1.3e-06	88	0.21452	0.54135
chr6	167069480	167070542	1e-09	35	0.33847	0.76211
chr7	30583	31301	0.0006	26	0.19094	0.57058
chr7	5635262	5635989	1.6e-13	25	0.15622	0.6763
chr7	5467999	5468937	8.4e-37	57	0.029699	0.45694
chr7	23507670	23508492	7.7e-32	49	0.009334	0.36552
chr7	26192641	26193061	1.1e-10	30	0.20186	0.6464
chr7	26468448	26470002	4.7e-06	20	0.48729	0.90171
chr7	27252736	27253521	2.7e-11	57	0.19964	0.55016
chr7	31375754	31376157	3e-12	30	0.11103	0.62759
chr7	37531561	37531834	1.2e-15	26	0.44778	0.91963
chr7	44144495	44145333	1.7e-10	26	0.078115	0.5773
chr7	48129579	48130197	8.9e-13	32	0.35855	0.76951
chr7	63541694	63544439	0.0005	26	0.44214	0.78661
chr7	66936623	66938640	7.6e-05	22	0.58858	0.90472
chr7	66922591	66926214	5.7e-13	44	0.54541	0.89464
chr7	66900966	66902821	1.3e-05	25	0.55057	0.89545
chr7	66959007	66960862	1.9e-06	33	0.57268	0.88986
chr7	66989403	66990792	2.4e-08	24	0.48102	0.92244
chr7	66951231	66952991	3.8e-07	24	0.54766	0.91444
chr7	67034824	67036007	0.0007	21	0.49707	0.91016
chr7	67016425	67018274	2.1e-05	21	0.49526	0.92856
chr7	67031189	67033181	0.0015	20	0.37637	0.88654
chr7	67084976	67087205	2.1e-10	34	0.55141	0.90291
chr7	67145170	67147276	6.6e-05	21	0.48982	0.87381
chr7	67204505	67205514	7.2e-05	21	0.58518	0.91386
chr7	67109930	67112490	4.8e-11	26	0.40559	0.92177
chr7	67179254	67181189	8.5e-06	29	0.59693	0.89913
chr7	67249791	67251756	1.4e-06	25	0.55417	0.88944
chr7	67246711	67249385	1.2e-08	31	0.51726	0.9006
chr7	67310805	67312704	2.6e-07	27	0.50559	0.90755
chr7	67304618	67307402	1.2e-06	36	0.55723	0.88373
chr7	67332517	67334413	0.0016	21	0.49334	0.84961
chr7	67277941	67281290	4.9e-14	38	0.48453	0.91272
chr7	67269177	67271315	4.5e-09	27	0.46268	0.89014
chr7	67379442	67380853	4.5e-06	22	0.5954	0.89617
chr7	67399435	67400719	3.2e-05	25	0.59715	0.92021
chr7	67430388	67432789	0.007	22	0.44712	0.82863
chr7	67456187	67458579	3e-05	28	0.52693	0.86189
chr7	67486328	67487757	1.2e-07	28	0.6211	0.94135
chr7	67512995	67515063	0.00083	22	0.53051	0.89555
chr7	67542168	67544684	5.3e-11	30	0.56071	0.89009
chr7	67552413	67553794	1.8e-05	21	0.57746	0.90099
chr7	67558306	67561115	9.9e-07	30	0.51045	0.89135
chr7	67619319	67622302	2.9e-10	26	0.47294	0.92126
chr7	67635380	67637531	3.9e-08	28	0.47037	0.85814
chr7	67564960	67568090	4.1e-18	43	0.57948	0.92928
chr7	67678863	67680989	5.4e-05	21	0.5525	0.90517
chr7	67643511	67645089	3.9e-07	27	0.47446	0.89687
chr7	67709261	67712579	1.2e-07	41	0.50949	0.8683
chr7	67726406	67727962	0.007	24	0.56762	0.87991
chr7	67730900	67733363	1.6e-05	22	0.52298	0.88978
chr7	67792879	67795047	7.4e-09	27	0.50101	0.89409
chr7	67812023	67814286	9.7e-05	26	0.601	0.92554
chr7	67934182	67935662	0.0026	21	0.49997	0.83793
chr7	68036730	68039579	9.9e-11	37	0.5612	0.90241
chr7	68057413	68058887	0.00067	20	0.53817	0.9076
chr7	68085127	68087262	0.0048	23	0.51402	0.88432
chr7	68137461	68139900	8.6e-08	35	0.56299	0.90901
chr7	68156157	68157937	0.0026	21	0.48246	0.85517
chr7	68163952	68166216	1e-08	25	0.49205	0.90826
chr7	68199333	68201252	8e-07	22	0.52773	0.90973
chr7	68216655	68219160	8.7e-05	24	0.50782	0.89086
chr7	68255950	68257350	0.00038	25	0.59189	0.90446
chr7	68259414	68263039	2.2e-14	47	0.57033	0.89805
chr7	68335597	68337767	1.7e-07	27	0.50086	0.89694
chr7	68534894	68537612	0.0013	24	0.60343	0.91094
chr7	72843476	72843851	0.0035	20	0.18639	0.66459
chr7	73037732	73038349	1.6e-14	42	0.11239	0.45897
chr7	73508433	73508970	1.8e-06	20	0.11288	0.5491
chr7	90895304	90897515	2.3e-69	108	0.087127	0.64556
chr7	99595292	99595504	0.00028	21	0.15697	0.51313
chr7	100423472	100424322	0.0086	21	0.17383	0.55725
chr7	128471015	128473988	8.4e-52	87	0.061236	0.59136
chr7	128555660	128556485	4.3e-18	75	0.30526	0.62471
chr7	134451507	134452452	1.1e-06	21	0.10746	0.68029
chr7	145417516	145420343	1.9e-05	23	0.51556	0.84548
chr7	149487423	149487600	7e-14	31	0.10116	0.44969
chr7	150676410	150676760	0.0001	20	0.11238	0.52162
chr7	151079006	151079605	5.7e-15	46	0.20581	0.62398
chr7	152544259	152545016	1.4e-07	22	0.22506	0.78524
chr7	150811000	150811874	8e-15	55	0.20959	0.69385
chr7	152982034	152983695	1.6e-05	25	0.61917	0.9207
chr7	153037971	153039798	0.0013	21	0.54515	0.90062
chr7	153077068	153078300	2.1e-05	22	0.52462	0.87601
chr7	153099659	153104481	1.4e-24	53	0.50649	0.88959
chr7	153166320	153168799	3.5e-08	39	0.56671	0.8688
chr7	153210438	153212771	5e-08	30	0.55627	0.88702
chr7	153223160	153224433	1.4e-05	22	0.53329	0.89505
chr7	153239708	153241642	7.8e-05	22	0.48993	0.89344
chr7	153236549	153238438	7e-06	20	0.43165	0.87445
chr7	153225639	153227029	3.8e-06	21	0.353	0.87899
chr7	153282207	153284086	4.5e-05	22	0.46309	0.87927
chr7	153366217	153367374	0.0006	23	0.5671	0.89848
chr7	153356222	153357513	0.00025	22	0.55307	0.88007
chr7	153379217	153381343	0.00011	22	0.50083	0.88955
chr7	153490954	153492456	1.6e-05	22	0.52647	0.9036
chr7	153508136	153510066	5.8e-08	23	0.45052	0.90455
chr7	153526143	153527334	0.0047	21	0.47437	0.88218
chr7	153537279	153539344	7.9e-06	26	0.48613	0.89794
chr7	153555963	153558273	2.3e-08	22	0.36179	0.9129
chr7	153521316	153522892	9e-09	22	0.39934	0.88384
chr7	153617922	153619532	0.00059	23	0.58439	0.90658
chr7	153624701	153627261	1.3e-05	27	0.46306	0.84505
chr7	153621859	153623501	6.8e-05	21	0.41294	0.84435
chr7	153663334	153665349	6.1e-05	26	0.55505	0.85863
chr7	153673940	153676121	6.2e-07	22	0.40896	0.82986
chr7	153659691	153661738	1.1e-12	30	0.40283	0.89168
chr7	153650391	153652592	2.6e-11	24	0.39409	0.91106
chr7	153653091	153656062	7.1e-11	44	0.50886	0.90322
chr7	153698587	153700540	0.00035	21	0.47675	0.88164
chr7	153696580	153698223	5.4e-05	22	0.52269	0.92267
chr7	153775004	153777910	4.6e-10	39	0.53276	0.88684
chr7	153787303	153789012	0.0028	28	0.51265	0.8603
chr7	153801341	153803096	3.3e-05	26	0.42312	0.8351
chr7	153825752	153828773	3.2e-15	41	0.46139	0.83484
chr7	153836675	153838753	2.7e-05	21	0.45604	0.90181
chr7	153821559	153824821	4.1e-12	43	0.40871	0.82495
chr7	153864764	153866512	2.3e-05	22	0.43478	0.89515
chr7	153870764	153874367	5.4e-14	56	0.49087	0.8375
chr7	153911614	153914419	0.00078	26	0.40721	0.81187
chr7	153902760	153905654	1.7e-12	38	0.54253	0.89614
chr7	153882503	153887437	1.4e-14	49	0.45203	0.85313
chr7	153895644	153896972	8.8e-05	20	0.5184	0.88113
chr7	153921875	153924459	6.3e-05	22	0.34907	0.81276
chr7	153918883	153921363	2.6e-07	24	0.48362	0.89757
chr7	153956119	153957258	0.0017	21	0.51421	0.85224
chr7	153970327	153973516	2.3e-10	31	0.51243	0.88577
chr7	153980058	153981926	3.9e-09	27	0.50468	0.90798
chr7	153983968	153986417	0.00012	34	0.47685	0.81653
chr7	154008096	154009801	9.1e-06	26	0.51406	0.88642
chr7	154018943	154020603	0.0049	24	0.54273	0.87898
chr7	154023409	154025457	1.7e-09	28	0.51137	0.89674
chr7	154015377	154017866	2.7e-07	36	0.56839	0.86859
chr7	154028128	154029860	0.0018	24	0.49109	0.84959
chr7	154057533	154060046	1.4e-16	29	0.38864	0.91746
chr7	154094333	154097598	1.1e-09	29	0.39984	0.87045
chr7	154131394	154134161	1.6e-12	33	0.38993	0.86867
chr7	154037113	154039949	4e-09	31	0.48065	0.88842
chr7	154166526	154168330	2.2e-05	25	0.60972	0.91747
chr7	154175891	154177709	2.9e-06	22	0.4576	0.89711
chr7	154194353	154196585	0.0012	23	0.49899	0.88996
chr7	154207511	154210004	0.00035	22	0.49173	0.85972
chr7	154219846	154222980	2.9e-14	32	0.44792	0.89109
chr7	154249292	154251271	2.4e-08	22	0.44279	0.8991
chr7	154386404	154387761	4.5e-05	21	0.51385	0.89893
chr7	154185523	154187849	4.1e-08	34	0.58184	0.89258
chr7	154406638	154408133	0.00018	20	0.41814	0.88508
chr7	154378131	154380191	2e-09	28	0.44484	0.87566
chr7	154443448	154445036	0.00035	23	0.48182	0.86797
chr7	154425966	154428571	3.9e-07	25	0.4511	0.90035
chr7	154488419	154489579	0.0012	22	0.59721	0.91557
chr7	154485427	154487502	1.1e-09	34	0.48766	0.8888
chr7	154490945	154494755	1.8e-12	40	0.47341	0.90267
chr7	154498578	154502630	1.6e-19	39	0.40293	0.8909
chr7	154510595	154512495	7.9e-09	26	0.42969	0.87309
chr7	154529684	154533210	1.9e-20	54	0.52885	0.9107
chr7	154558652	154561698	3.7e-19	56	0.58588	0.9015
chr7	154588403	154591755	4e-16	45	0.4844	0.8928
chr7	154654890	154656119	0.0012	23	0.56489	0.8886
chr7	154622455	154624460	0.0077	34	0.5896	0.89023
chr7	154624593	154626297	2.4e-08	28	0.51236	0.88359
chr7	154892257	154893538	0.00065	20	0.56784	0.88355
chr7	154894179	154896271	0.0037	23	0.51534	0.86681
chr7	154911747	154913888	0.00077	21	0.48636	0.8936
chr7	154907137	154909192	0.00079	24	0.57697	0.90303
chr7	154945188	154946995	0.00082	23	0.46861	0.79757
chr7	155681617	155682588	2e-07	23	0.60975	0.92022
chr7	155697673	155700304	0.00049	39	0.55531	0.88913
chr7	155727058	155730069	0.0043	32	0.36584	0.67386
chr7	155740613	155742044	4.1e-07	24	0.56892	0.9121
chr7	155858436	155859448	1.6e-07	20	0.56176	0.90825
chr7	155869974	155871567	2e-05	21	0.52835	0.92137
chr7	155910443	155911636	2.8e-07	20	0.54921	0.91995
chr7	155901837	155904903	1.9e-10	37	0.57737	0.9263
chr7	155865063	155866950	2.3e-06	32	0.57758	0.88922
chr7	155931205	155932833	6.8e-06	20	0.4327	0.90949
chr7	156008804	156010784	1.8e-12	33	0.5614	0.91134
chr7	156013022	156015065	1e-12	34	0.59564	0.90844
chr7	156057892	156060083	5.2e-13	30	0.34378	0.76448
chr7	157378704	157379627	7.3e-09	22	0.56755	0.92334
chr7	157429649	157432342	4.4e-11	45	0.56436	0.88163
chr7	157427449	157428314	1.7e-07	20	0.60699	0.93266
chr7	157384251	157385186	4.5e-08	22	0.54915	0.92113
chr7	157444621	157445706	1.5e-06	25	0.6117	0.91948
chr7	157566781	157567812	6e-06	20	0.56693	0.92137
chr7	157469167	157470659	5e-11	37	0.52958	0.91015
chr7	157616611	157617810	8.8e-10	27	0.57119	0.92701
chr7	157674690	157676465	8.8e-05	20	0.58031	0.8968
chr7	157585795	157586686	1.8e-08	29	0.50945	0.90693
chr7	157639290	157641236	1.5e-20	54	0.4581	0.84776
chr7	157681504	157684916	6e-18	56	0.5422	0.87307
chr7	157730512	157732017	2.5e-08	25	0.51237	0.895
chr7	157718604	157722010	4e-21	70	0.48507	0.84893
chr7	157756191	157758109	1.6e-14	34	0.54311	0.93053
chr7	157764467	157765893	2.6e-12	33	0.46114	0.86335
chr7	157533728	157536639	4.1e-07	50	0.57648	0.91576
chr7	157537380	157539802	7.8e-08	63	0.6201	0.92248
chr7	157546607	157549025	3.2e-12	45	0.59098	0.89507
chr7	157833783	157835008	0.0002	20	0.57836	0.90177
chr7	157812501	157813420	0.0002	24	0.59449	0.9378
chr7	157814112	157815087	2.5e-07	20	0.52872	0.89139
chr7	157516063	157518455	2.9e-06	56	0.53181	0.87533
chr7	157858504	157860291	3e-09	29	0.53475	0.8878
chr7	158034288	158035560	0.00014	21	0.45276	0.90403
chr7	157953934	157956009	0.0058	32	0.60364	0.92686
chr7	158048477	158049872	6.9e-07	30	0.59012	0.90478
chr7	157982850	157984270	2.8e-06	22	0.46689	0.90586
chr8	542490	543514	7.5e-18	33	0.13798	0.69977
chr8	2106444	2108084	3.4e-07	22	0.53807	0.89872
chr8	2199291	2200966	6.6e-08	30	0.53249	0.89879
chr8	2215302	2216518	9.1e-11	32	0.44996	0.83142
chr8	2291064	2292639	3.2e-09	25	0.51336	0.91562
chr8	2301530	2304443	0.0017	26	0.49904	0.88337
chr8	2309979	2311697	9.3e-05	21	0.58241	0.93025
chr8	2321406	2324344	4.1e-06	24	0.45177	0.84143
chr8	2344439	2346600	7.7e-08	30	0.58273	0.88998
chr8	2349638	2350991	0.00012	23	0.55514	0.89306
chr8	2357952	2359433	3.7e-08	25	0.52607	0.85715
chr8	2440839	2442945	0.00042	26	0.54486	0.89796
chr8	2455714	2456942	0.00015	21	0.58222	0.89471
chr8	2461430	2466917	5.2e-22	60	0.60453	0.9046
chr8	2485270	2487347	1.4e-07	23	0.58685	0.90562
chr8	2472669	2474366	4e-06	20	0.48282	0.90951
chr8	2502081	2503451	1.6e-05	20	0.53225	0.88282
chr8	2555791	2557219	0.0007	20	0.54469	0.90907
chr8	2577947	2580185	8.2e-06	21	0.49576	0.89684
chr8	2606196	2608693	2e-10	33	0.59138	0.89846
chr8	2511816	2515011	7.4e-11	43	0.5183	0.8674
chr8	2645604	2647347	0.0099	21	0.55462	0.89518
chr8	2653926	2655034	0.00024	22	0.60202	0.92183
chr8	2624980	2628328	1.2e-14	41	0.52315	0.87736
chr8	2715241	2716853	6e-05	20	0.51087	0.906
chr8	2685128	2688752	2.1e-12	45	0.53831	0.85731
chr8	2753371	2755267	7.8e-07	24	0.48591	0.89325
chr8	2806634	2809831	5e-08	37	0.51175	0.83635
chr8	2789607	2791247	1.3e-08	28	0.48965	0.84438
chr8	2854562	2856010	2e-08	21	0.4356	0.88098
chr8	2883859	2885192	1.7e-07	20	0.57692	0.922
chr8	2931510	2933004	3e-10	25	0.53509	0.91543
chr8	2982854	2985147	3e-09	27	0.55719	0.85989
chr8	3004203	3006397	8.2e-05	30	0.5249	0.85656
chr8	3184447	3187222	5.2e-10	34	0.46168	0.87898
chr8	3194695	3196143	2.8e-06	24	0.4876	0.89989
chr8	3212566	3214942	1.2e-11	29	0.45868	0.90316
chr8	3225492	3226804	3.8e-07	21	0.49314	0.92535
chr8	3230456	3232276	1.8e-05	21	0.36593	0.8174
chr8	3247476	3250345	6.6e-09	37	0.55662	0.8678
chr8	3302148	3303787	0.0098	22	0.51497	0.87507
chr8	3273772	3276550	2e-08	33	0.42382	0.81775
chr8	3322499	3325517	7.3e-09	27	0.34306	0.83802
chr8	3337028	3339232	0.001	26	0.39986	0.76872
chr8	3362731	3364555	1.4e-05	25	0.44632	0.84546
chr8	3368865	3370581	9.4e-07	27	0.57473	0.89234
chr8	3318764	3321189	3.6e-11	34	0.41531	0.88628
chr8	3341083	3346456	8.2e-16	51	0.53359	0.87946
chr8	3444872	3446933	6.5e-06	24	0.48086	0.85912
chr8	3456074	3457711	6.3e-06	20	0.44191	0.86775
chr8	3448921	3450989	1.3e-07	23	0.42101	0.89065
chr8	3463507	3465600	4.8e-07	27	0.48531	0.82913
chr8	3475291	3476966	0.00093	20	0.41949	0.8569
chr8	3437568	3440127	0.0022	34	0.46583	0.81337
chr8	3524903	3527317	1.6e-10	34	0.45917	0.87098
chr8	3533710	3536227	0.00055	34	0.53819	0.84684
chr8	3565155	3566560	0.00014	20	0.37547	0.85741
chr8	3568540	3570833	9.1e-07	30	0.30552	0.79382
chr8	3549247	3550206	0.001	22	0.55727	0.87362
chr8	3599238	3602540	1.5e-16	51	0.50966	0.86297
chr8	3627105	3628767	5.4e-05	22	0.47303	0.87947
chr8	3630618	3634425	3.5e-14	46	0.45811	0.85863
chr8	3665529	3667403	1.2e-07	23	0.49156	0.89443
chr8	3667813	3669259	5.5e-06	20	0.46	0.90061
chr8	3670989	3672437	6.3e-05	21	0.36086	0.8334
chr8	3685772	3687952	0.00027	25	0.46249	0.86581
chr8	3682572	3684750	9.2e-05	32	0.48569	0.88722
chr8	3706762	3708205	1.4e-06	26	0.59306	0.9128
chr8	3709324	3711297	1.6e-07	34	0.55262	0.91026
chr8	3716094	3719334	7.7e-15	37	0.39419	0.85782
chr8	3725406	3728036	1.8e-08	30	0.49277	0.87499
chr8	3734202	3736326	2.3e-05	27	0.38181	0.81144
chr8	3760107	3762467	2.9e-05	28	0.45856	0.8838
chr8	3802324	3803977	2e-05	24	0.55639	0.89105
chr8	3767938	3774177	2.9e-22	71	0.44126	0.82858
chr8	3856827	3858111	1.6e-06	26	0.54126	0.85539
chr8	3925255	3927581	1.4e-07	29	0.54205	0.91409
chr8	3935158	3936860	0.00024	22	0.57561	0.89367
chr8	3947320	3950147	3.1e-10	33	0.52211	0.89769
chr8	4110260	4111978	2.5e-06	21	0.56017	0.91172
chr8	4196985	4199603	5.7e-08	31	0.50836	0.89095
chr8	4192821	4195462	1.2e-10	32	0.55266	0.88546
chr8	4201835	4204331	6.5e-10	32	0.44703	0.85804
chr8	4223022	4224424	0.0016	22	0.44924	0.82666
chr8	4237975	4239566	0.0032	24	0.49866	0.85387
chr8	4215408	4217702	3.3e-05	26	0.5327	0.89675
chr8	4258558	4259938	1.6e-05	20	0.44712	0.84409
chr8	4243248	4245867	1.5e-07	27	0.4138	0.86975
chr8	4281752	4283746	0.00013	24	0.51298	0.87043
chr8	4272975	4274225	2.5e-05	20	0.56644	0.88921
chr8	4276324	4279229	2.7e-09	36	0.43424	0.85495
chr8	4294956	4297372	0.00014	26	0.55061	0.89826
chr8	4286150	4289703	2.3e-07	33	0.42296	0.8125
chr8	4307253	4309360	3.5e-08	22	0.48824	0.90165
chr8	4299226	4302047	1.1e-05	32	0.44662	0.83888
chr8	4336463	4338339	0.00092	28	0.50239	0.82763
chr8	4327794	4330005	4.7e-11	33	0.4582	0.8613
chr8	4359753	4361440	6.4e-08	21	0.45498	0.88802
chr8	4381496	4385435	5.5e-10	35	0.4637	0.8669
chr8	4394841	4396119	4.5e-05	21	0.52118	0.86244
chr8	4402874	4405919	1.6e-12	38	0.46895	0.91106
chr8	4414708	4416646	0.00026	22	0.51449	0.86725
chr8	4437765	4438884	0.0068	20	0.56381	0.91407
chr8	4464138	4465977	2.4e-06	23	0.42407	0.88362
chr8	4481750	4483823	8e-14	38	0.61316	0.91421
chr8	4509800	4512043	6.2e-06	28	0.48562	0.89459
chr8	4537503	4539626	2.6e-07	28	0.44874	0.83737
chr8	4498304	4504173	4.2e-22	69	0.49232	0.8874
chr8	4548998	4550747	5.5e-06	23	0.52917	0.91134
chr8	4566231	4567728	3.8e-07	20	0.44631	0.89644
chr8	4542530	4544206	1.1e-09	31	0.56881	0.89136
chr8	4629241	4630270	8.2e-05	22	0.5472	0.87268
chr8	4636599	4639381	0.0006	33	0.41131	0.75862
chr8	4603291	4607559	1.1e-19	55	0.48423	0.853
chr8	4659436	4661283	0.0033	21	0.37125	0.8483
chr8	4622561	4625133	4.9e-06	32	0.48532	0.82856
chr8	4700058	4702443	9.6e-07	30	0.47447	0.86798
chr8	4757559	4759433	0.0012	23	0.50591	0.87607
chr8	4796017	4798172	0.00039	27	0.37944	0.75325
chr8	4825875	4828414	3.5e-05	20	0.36895	0.85418
chr8	4843441	4845434	2.2e-07	22	0.43954	0.83964
chr8	4874963	4876684	0.00034	23	0.52452	0.86834
chr8	4883499	4886139	2.1e-09	24	0.50176	0.87708
chr8	5202661	5203918	0.0087	20	0.57753	0.88677
chr8	5329318	5331643	4.8e-06	25	0.4974	0.88657
chr8	5333806	5336285	7.1e-05	27	0.52368	0.86153
chr8	5347355	5349239	0.0019	22	0.47663	0.85897
chr8	5373099	5374900	0.00079	22	0.40156	0.81197
chr8	5378554	5382570	9.7e-16	51	0.52167	0.86919
chr8	5403758	5406273	2.1e-13	30	0.4668	0.89102
chr8	5445117	5447799	2.8e-07	34	0.46833	0.8715
chr8	5470967	5473407	5.9e-05	25	0.45584	0.79787
chr8	5497172	5498825	1.3e-07	23	0.42205	0.87305
chr8	5504032	5506159	1.6e-09	29	0.44382	0.86289
chr8	5535051	5537545	0.0039	26	0.51146	0.88703
chr8	5572670	5574404	0.0052	20	0.54325	0.88645
chr8	5580214	5581995	0.0006	24	0.53731	0.85927
chr8	5606627	5608620	0.00023	23	0.5241	0.84668
chr8	5584222	5586499	6.1e-12	36	0.55469	0.89227
chr8	5614010	5617744	2.4e-16	53	0.50559	0.85141
chr8	5648009	5650386	1.9e-07	23	0.391	0.81636
chr8	5687105	5688569	0.00034	21	0.41378	0.83864
chr8	5681167	5683728	0.0002	27	0.40452	0.78592
chr8	5705933	5707739	0.00013	20	0.49068	0.85824
chr8	5741778	5743834	2.4e-05	23	0.44516	0.83571
chr8	5766776	5769029	5.1e-10	25	0.35938	0.82187
chr8	5769768	5772010	0.00026	29	0.43468	0.81471
chr8	5791805	5793949	0.00024	24	0.37589	0.76723
chr8	5816536	5818514	3.1e-05	24	0.37306	0.86459
chr8	5888746	5891422	3.7e-06	27	0.50612	0.8559
chr8	5912017	5914643	2.1e-08	35	0.40602	0.84366
chr8	5921984	5923340	0.002	21	0.48144	0.83407
chr8	5924708	5925959	0.00036	20	0.53447	0.89246
chr8	5937835	5941307	4.2e-09	33	0.45303	0.87109
chr8	6004732	6007240	0.0016	21	0.35507	0.7986
chr8	6015769	6017641	3e-08	24	0.4949	0.86886
chr8	5994597	5997377	1.7e-08	30	0.50967	0.85644
chr8	6077330	6079895	1.1e-05	36	0.51955	0.82161
chr8	6107855	6109380	7.3e-05	22	0.57601	0.9094
chr8	6134463	6136900	0.0071	26	0.46655	0.80529
chr8	8301309	8302393	0.00048	21	0.23151	0.5847
chr8	11570772	11573651	1.6e-05	39	0.30197	0.68051
chr8	11577630	11579235	1.4e-11	41	0.35261	0.74637
chr8	21902284	21904138	3.5e-10	45	0.42884	0.77794
chr8	21907137	21909140	0.0001	51	0.49755	0.80055
chr8	29945498	29946000	9.4e-25	47	0.29445	0.83617
chr8	30243714	30245145	1.5e-06	22	0.097479	0.60465
chr8	37655076	37656396	6.6e-17	87	0.27321	0.58277
chr8	47820021	47821824	8.1e-06	24	0.47773	0.86018
chr8	47841888	47846628	1.2e-08	41	0.40127	0.79689
chr8	70981776	70982135	0.00074	27	0.21139	0.54993
chr8	99077533	99079202	7.5e-07	24	0.21755	0.72879
chr8	119086311	119087199	4.8e-07	32	0.15596	0.47692
chr8	124551820	124552422	5.1e-06	21	0.074431	0.44747
chr8	126012535	126013552	2e-08	24	0.16287	0.74432
chr8	128807061	128808822	0.0069	33	0.43556	0.7787
chr8	137063071	137065537	8.3e-08	23	0.53089	0.85582
chr8	137068549	137070561	5e-06	23	0.55062	0.91744
chr8	137140276	137143072	1.4e-06	29	0.51805	0.87399
chr8	137155339	137157095	0.0001	24	0.4978	0.84807
chr8	137170389	137172210	4.8e-08	22	0.52558	0.89628
chr8	137425791	137428360	1e-09	26	0.5377	0.9062
chr8	137748454	137749920	0.0007	21	0.52696	0.87922
chr8	138200687	138203024	0.00014	25	0.55816	0.90044
chr8	138243612	138245388	3.5e-05	27	0.57995	0.8918
chr8	138251787	138254734	6.6e-08	31	0.49032	0.8721
chr8	138299402	138300670	1.9e-05	25	0.62579	0.93565
chr8	138372234	138375573	3.2e-12	30	0.5101	0.89896
chr8	138387398	138389467	0.0067	21	0.44847	0.84632
chr8	138499325	138501288	7.6e-06	23	0.48285	0.92992
chr8	138546253	138548516	0.00025	22	0.40391	0.86248
chr8	138591716	138594705	2.8e-12	30	0.37054	0.8548
chr8	138627963	138629734	0.0017	22	0.47369	0.84602
chr8	138707837	138710816	7.4e-06	27	0.4167	0.86813
chr8	138804207	138806938	0.00014	26	0.47909	0.88532
chr8	138814165	138815866	0.0032	22	0.50187	0.87671
chr8	138837769	138839893	0.0048	27	0.50496	0.80645
chr8	138857041	138859090	1.3e-05	25	0.47477	0.88747
chr8	138920537	138922576	0.00041	23	0.42244	0.83877
chr8	138913569	138917097	5.3e-08	37	0.41773	0.81882
chr8	138950021	138952381	3.7e-06	23	0.39699	0.86851
chr8	138999247	139003477	9.4e-19	49	0.41011	0.86867
chr8	139086877	139088818	6.3e-07	20	0.41698	0.91972
chr8	139118399	139120424	3.5e-07	22	0.4919	0.90709
chr8	139121427	139123240	9e-05	20	0.40011	0.86351
chr8	139148749	139151027	6.3e-09	22	0.43296	0.94045
chr8	139211097	139213208	0.00087	25	0.39928	0.80906
chr8	139175022	139177524	4.4e-08	32	0.35911	0.81935
chr8	139312970	139315389	7e-11	32	0.44092	0.88131
chr8	139315763	139317591	0.00038	21	0.55441	0.88472
chr8	139357560	139360123	1.4e-05	21	0.48007	0.89186
chr8	139372770	139375212	4.8e-07	20	0.38098	0.87232
chr8	139379243	139381039	6e-05	20	0.42921	0.93215
chr8	139391829	139393661	2.9e-05	21	0.49884	0.91472
chr8	139393994	139396872	1.7e-12	31	0.44289	0.89778
chr8	139478107	139479697	1.8e-05	21	0.47351	0.87348
chr8	139484074	139486541	6.2e-10	28	0.31061	0.87313
chr8	139536005	139537554	3.1e-06	25	0.57505	0.9213
chr8	139603258	139604673	8e-06	21	0.48533	0.90644
chr8	139593640	139594966	5.7e-07	24	0.55058	0.87132
chr8	139614317	139616124	1.9e-10	30	0.48666	0.9002
chr8	139604977	139608045	1e-19	42	0.48133	0.91649
chr8	139652189	139653949	6.3e-06	20	0.37779	0.84912
chr8	139685847	139691005	4.7e-17	51	0.44281	0.86854
chr8	139763701	139766197	1.2e-15	32	0.38904	0.9092
chr8	139726670	139729236	2.1e-12	30	0.45236	0.91082
chr8	139767860	139770745	4.7e-17	41	0.44922	0.89842
chr8	139774384	139775843	4e-06	28	0.43536	0.86822
chr8	139791752	139794114	5.3e-15	39	0.53194	0.90752
chr8	139812291	139814428	5.2e-10	23	0.47373	0.91419
chr8	139825226	139826495	1.1e-06	26	0.36663	0.86598
chr8	139827291	139828822	1.3e-08	26	0.49788	0.88621
chr8	139868592	139870567	0.00013	30	0.49485	0.85684
chr8	139870927	139873167	1.1e-07	32	0.52988	0.8745
chr8	139878426	139882421	1.7e-18	50	0.55564	0.9229
chr8	139901018	139903722	6.4e-05	28	0.51549	0.85275
chr8	139893973	139896227	3.2e-11	36	0.54217	0.92184
chr8	139915561	139918231	9e-12	28	0.41348	0.88351
chr8	139953269	139954511	0.00057	22	0.5747	0.9217
chr8	139934694	139935985	8.7e-07	22	0.45928	0.84252
chr8	139978045	139980356	2.3e-09	28	0.44562	0.86588
chr8	139995284	139997750	4.1e-10	29	0.53401	0.92477
chr8	139946854	139948222	1.2e-06	22	0.50838	0.90846
chr8	140012296	140015054	0.00056	26	0.42968	0.86796
chr8	140028067	140029432	1.5e-07	22	0.52061	0.91359
chr8	140025144	140027646	2.4e-09	30	0.48023	0.88011
chr8	140039287	140040788	5.3e-07	22	0.43694	0.88819
chr8	140122837	140125151	5e-09	28	0.38354	0.8242
chr8	140208124	140210633	4.1e-07	32	0.47664	0.84216
chr8	140279996	140283210	3.2e-09	33	0.46118	0.87983
chr8	140295692	140296868	3.1e-05	21	0.55892	0.94043
chr8	140298565	140300141	0.00029	25	0.52628	0.84179
chr8	140359868	140362276	3.7e-13	30	0.44925	0.91557
chr8	140374859	140377469	9.7e-11	31	0.46467	0.85692
chr8	140383913	140385831	1.5e-05	23	0.44645	0.91175
chr8	140406707	140408468	2.1e-08	23	0.4022	0.89279
chr8	140445060	140447638	0.00014	26	0.4386	0.87107
chr8	140460232	140462932	1.1e-11	30	0.41431	0.84008
chr8	140486397	140487646	8e-05	22	0.46602	0.92428
chr8	140504333	140506743	4.7e-08	30	0.542	0.8761
chr8	140507089	140508967	9.2e-12	33	0.49998	0.89093
chr8	140509280	140512126	3e-07	29	0.42297	0.86574
chr8	140518012	140521448	8.5e-10	31	0.42244	0.8711
chr8	140527477	140529351	1.4e-06	23	0.47512	0.89897
chr8	140529658	140532658	8.4e-12	28	0.3494	0.85165
chr8	140565418	140568513	7.3e-08	31	0.38017	0.81305
chr8	140604004	140605950	2.3e-11	30	0.45089	0.9199
chr8	140644226	140645719	7.2e-12	29	0.61904	0.93046
chr8	140625171	140627519	5e-10	24	0.39729	0.90004
chr8	140673315	140675626	3.4e-08	31	0.58126	0.89973
chr8	140676284	140678278	0.0093	32	0.59976	0.90841
chr8	141157819	141158455	0.0071	20	0.33825	0.79724
chr8	142156625	142157173	9.8e-10	21	0.1307	0.86579
chr8	143498097	143498607	0.0018	23	0.16178	0.49877
chr8	144503225	144503886	1.2e-07	53	0.22423	0.53231
chr9	8287018	8289866	5.8e-07	21	0.5435	0.89913
chr9	8366781	8368407	1.5e-05	20	0.56093	0.90126
chr9	8425240	8427516	0.0016	21	0.58417	0.89609
chr9	8472146	8474693	1.7e-05	28	0.62821	0.92838
chr9	8808729	8811078	2.2e-07	22	0.59967	0.90452
chr9	14344994	14346914	1.5e-56	94	0.11148	0.64642
chr9	14349841	14350472	7.4e-08	30	0.28781	0.74628
chr9	16626664	16628105	0.007	20	0.22581	0.63949
chr9	34379713	34380673	9.3e-05	47	0.25784	0.58421
chr9	34577938	34578600	3e-19	62	0.11896	0.51623
chr9	34651961	34652417	2.1e-11	24	0.066263	0.61861
chr9	35688785	35689970	1e-18	49	0.058986	0.45592
chr9	37984730	37985833	9.7e-05	27	0.32244	0.72199
chr9	67340130	67341099	1.5e-14	69	0.16103	0.51839
chr9	72659254	72660082	2.2e-11	36	0.089151	0.45466
chr9	93195735	93196420	0.0004	20	0.12431	0.56681
chr9	97316637	97317179	0.00087	26	0.03667	0.82253
chr9	97317346	97318980	1.2e-17	41	0.51905	0.94264
chr9	98514350	98514826	1.3e-07	34	0.19263	0.53888
chr9	98788494	98788791	2e-12	25	0.23926	0.84322
chr9	100033643	100033910	3.3e-09	24	0.38131	0.8911
chr9	100265077	100265632	4.3e-06	24	0.22618	0.69529
chr9	100620359	100620769	2.5e-08	27	0.1002	0.42286
chr9	101142453	101143097	2.2e-10	21	0.12847	0.69836
chr9	102587073	102587490	7.4e-10	31	0.17878	0.62218
chr9	105414955	105417855	0.00079	35	0.52326	0.84842
chr9	106271443	106273426	1.2e-05	29	0.60775	0.92511
chr9	124461971	124462570	1.5e-09	34	0.10104	0.48908
chr9	124581774	124582388	2.5e-05	20	0.37932	0.74641
chr9	124893372	124894527	3.8e-06	27	0.23901	0.66174
chr9	125272272	125273916	0.0022	20	0.52078	0.90352
chr9	124979202	124979598	5.1e-13	31	0.22929	0.63351
chr9	131155064	131155886	6.9e-39	87	0.2199	0.67111
chr9	132113487	132114342	6.7e-05	27	0.20624	0.55811
chr9	131937519	131937796	0.00057	20	0.047416	0.36152
chr9	136821011	136822012	4.8e-09	27	0.1042	0.55185
chr9	136855845	136856303	2.3e-08	24	0.15758	0.72311
chr9	137826951	137827926	1.2e-10	35	0.21148	0.71242
chr9	140356208	140356515	5e-07	26	0.16144	0.64438
chr9	140111727	140111991	0.00014	20	0.34916	0.72515

## Sheet: Table S5
Gene	log2FC iRPE1/nRPE1,2	p-value	Adjusted p-value	Proximal Hyper-DMRs	Proximal Hypo-DMRs
PI16	-16.4587	5.76724e-20	1.35213e-16
TECTB	-14.8006	2.90032e-07	2.66659e-05
COL20A1	-14.6975	1.41552e-17	1.1713e-14	+
MYH14	-14.4636	1.72105e-18	2.09202e-15	+
HBB	-14.1721	1.27064e-17	1.11713e-14
PEG3	-13.8019	2.44704e-14	1.07571e-11	+	+
SAG	-13.1553	3.63728e-10	7.52435e-08
HMGCS2	-13.116	3.45052e-15	1.79772e-12
SLCO1B3	-13.0945	1.05517e-06	7.93747e-05
ABCA8	-13.0893	4.78661e-09	7.65151e-07
LOC388813	-12.9584	5.73438e-06	0.000326581
CPN2	-12.9206	1.56661e-07	1.53038e-05
APOD	-12.8799	3.02899e-08	3.70512e-06
VIT	-12.3292	7.87311e-05	0.00304261
NXNL1	-12.2859	0.000129273	0.00467476
PKHD1	-12.1889	0.000138063	0.00494179
RRH	-11.1621	9.5282e-19	1.48926e-15
LRAT	-11.0982	1.93334e-18	2.09202e-15		+
SCARA5	-10.997	1.92492e-15	1.04145e-12
JCHAIN	-10.9014	0.000122904	0.00449063
ATP1A2	-10.8505	2.52438e-06	0.0001644
SLCO1C1	-10.7862	1.79661e-18	2.09202e-15
SFRP4	-10.7765	3.27837e-17	2.56205e-14	+
ATP10B	-10.7592	6.34217e-23	2.97384e-19
SLC15A4	-10.7197	4.69296e-14	1.88617e-11	+
PITX2	-10.5314	2.40446e-08	3.1318e-06	+
RNASE1	-10.3181	1.38978e-20	4.88751e-17	+
RHO	-10.2936	1.85663e-18	2.09202e-15
EDN3	-10.0117	3.73778e-11	8.91175e-09
PLA2G5	-9.8777	2.88455e-20	8.11538e-17	+
AZGP1	-9.86163	3.68907e-08	4.39781e-06
RASL12	-9.73895	3.70105e-17	2.74014e-14	+
AIPL1	-9.53887	5.00935e-06	0.000293611
CLEC3B	-9.39753	3.21211e-05	0.00142091
GUCY1A3	-9.3261	3.33163e-13	1.08991e-10
F13A1	-9.22952	1.39345e-07	1.40012e-05
GLT1D1	-9.19631	0.00019695	0.00665983	+	+
MT1G	-9.15821	8.36583e-12	2.10147e-09
C1QC	-9.12438	1.82824e-05	0.000886823
IL33	-9.12095	6.71827e-19	1.22097e-15
SLC6A13	-8.99226	5.31964e-18	4.98876e-15	+
CES1	-8.97157	9.77805e-07	7.55757e-05
HGD	-8.88333	1.85936e-14	8.4373e-12
ACSL5	-8.8377	1.701e-15	9.57121e-13
GSTM5	-8.76918	1.14305e-09	2.00991e-07	+
SERPINA3	-8.72082	2.18961e-13	7.89774e-11
C1QB	-8.58136	1.00794e-05	0.000541172
MGP	-8.43395	7.11641e-17	5.00533e-14
SPARCL1	-8.41868	4.40734e-18	4.42844e-15
SLC5A5	-8.08252	1.65251e-15	9.57121e-13	+
HLA-DRB1	-7.92548	5.60252e-06	0.000322995
PCDHGA2	-7.89429	1.96551e-06	0.000133183	+
KCNJ5	-7.88142	5.22093e-11	1.22405e-08
SVOP	-7.86496	0.000198568	0.00668242
WIF1	-7.84802	2.11593e-05	0.000985591
VWF	-7.79492	1.84457e-16	1.2356e-13
LRIT3	-7.68907	2.58668e-08	3.22008e-06
RGS1	-7.68674	5.96245e-05	0.00241017
FMOD	-7.4964	8.97408e-09	1.24988e-06
ABCA4	-7.49394	1.04987e-15	6.42112e-13	+
TDRD9	-7.4532	3.20295e-13	1.08991e-10	+
BHMT2	-7.4055	1.55043e-13	5.73946e-11	+
LRIT1	-7.32517	7.03969e-05	0.00277406
FXYD3	-7.26734	1.51481e-13	5.73946e-11	+
SLC30A2	-7.17394	4.41729e-09	7.1423e-07
S100B	-7.15825	5.95423e-15	2.99136e-12
SCNN1A	-7.1292	4.14478e-05	0.00175616
LGI1	-7.10727	3.01454e-14	1.28502e-11
ITGBL1	-7.07633	9.03017e-15	4.23425e-12	+
HHATL	-7.04165	6.34272e-10	1.20572e-07
RBP3	-6.98466	8.19622e-10	1.49735e-07
CD74	-6.9805	5.02537e-07	4.10999e-05
CNTN4	-6.97692	1.94744e-06	0.000133183	+	+
CD14	-6.96639	2.55374e-05	0.00116257	+
SLC1A7	-6.9431	6.7469e-12	1.72561e-09
GPX3	-6.93681	6.48967e-11	1.47242e-08
C1QA	-6.90127	0.000244718	0.00806192
TXNIP	-6.88689	3.99897e-12	1.10301e-09
GFAP	-6.83729	5.33177e-08	6.04854e-06
SLCO1A2	-6.82538	9.10909e-10	1.62199e-07
ACSL6	-6.8166	6.28151e-10	1.20572e-07
SLC26A4	-6.76629	1.08464e-06	8.11574e-05
FNDC5	-6.71718	4.68823e-07	3.85669e-05
LGALS9	-6.65257	1.58143e-07	1.53421e-05	+
TMOD1	-6.63926	1.7423e-06	0.000123782
RGR	-6.62831	5.16476e-13	1.6145e-10	+
ADGRD1	-6.61405	0.00027629	0.00891414
CTSK	-6.5469	3.71001e-12	1.04377e-09
GAP43	-6.543	2.17255e-09	3.63824e-07
DCN	-6.52468	1.24721e-10	2.74133e-08
PEBP4	-6.52414	6.94511e-09	1.05596e-06
RPE65	-6.47011	2.72783e-08	3.366e-06
MYOC	-6.42733	1.97795e-06	0.000133183
STAB1	-6.28966	2.06999e-05	0.000967393
LCP1	-6.22841	2.27567e-12	6.66914e-10
CP	-6.21917	5.99549e-08	6.64084e-06
RAPGEF4	-6.205	1.71344e-11	4.15567e-09
CPED1	-6.2035	3.68513e-07	3.19993e-05
CNGB3	-6.15479	7.11241e-11	1.5881e-08
FHIT	-6.14207	3.00452e-12	8.62544e-10	+
SERPING1	-6.08015	3.57031e-08	4.29261e-06
THY1	-6.01587	0.000190058	0.00645785
SLC22A6	-6.01388	2.0747e-10	4.42194e-08
HR	-6.01359	1.80642e-08	2.42009e-06
GNGT1	-5.91246	7.20726e-09	1.07856e-06
GRAMD1C	-5.84198	3.06818e-07	2.74905e-05
MT1E	-5.80592	6.91223e-10	1.29646e-07
C2orf40	-5.80101	8.9882e-07	6.98547e-05
CA12	-5.75394	0.000212335	0.0070948
CLDN10	-5.73831	1.82658e-06	0.000127422
MT1F	-5.72129	0.000108363	0.004022
SOWAHA	-5.68541	2.33497e-06	0.000154206	+
ISLR	-5.67997	1.11914e-05	0.000583071
HPD	-5.67655	1.00659e-07	1.04887e-05
PCSK2	-5.64239	5.69199e-05	0.00231414	+
SLC7A10	-5.63962	1.03884e-08	1.41877e-06
PLCL1	-5.63169	1.30794e-06	9.53308e-05
FLT1	-5.61217	0.00022263	0.00742118
METTL7A	-5.5727	3.76894e-07	3.25262e-05
TMEM72	-5.43193	6.15394e-11	1.41914e-08
SLC16A12	-5.37373	1.27287e-10	2.75468e-08
PRPH2	-5.36557	0.000119532	0.00440172	+
EGF	-5.32811	3.71086e-10	7.56531e-08
PLXNC1	-5.30059	3.23397e-06	0.000201293
HLF	-5.23717	2.44359e-08	3.15358e-06
PLXNA2	-5.19078	1.23301e-07	1.24782e-05
SLC43A2	-5.17454	8.6565e-09	1.21771e-06
SLC6A12	-5.13922	5.6339e-08	6.30217e-06		+
HYAL1	-5.13704	0.000129204	0.00467476
IGFBP6	-5.10486	4.53456e-06	0.000269146
PKP1	-5.10003	6.98121e-09	1.05596e-06	+
CYS1	-5.09932	9.91629e-07	7.59645e-05
COL1A2	-5.08989	1.02783e-06	7.81536e-05
NTN1	-5.07963	2.36261e-06	0.000155303
OGN	-5.05978	3.90216e-07	3.30673e-05
RASSF2	-5.05506	5.87003e-10	1.14686e-07
THBS4	-5.05497	1.21498e-09	2.11001e-07
WFDC1	-5.05437	8.25711e-09	1.18072e-06
CDHR5	-5.00132	8.8136e-10	1.5895e-07	+
RORC	-4.94227	0.00014002	0.00499915
EDNRB	-4.92317	4.15502e-06	0.00024978
ROM1	-4.91237	5.60409e-09	8.85761e-07
SLC16A6	-4.91043	2.50443e-07	2.3331e-05
ADAMTSL1	-4.90144	4.62608e-06	0.000273425
PENK	-4.89878	2.41269e-07	2.26263e-05
KLF9	-4.88828	2.82682e-09	4.67822e-07
RLBP1	-4.86723	9.95358e-08	1.0449e-05	+
RORB	-4.85828	1.4076e-07	1.40431e-05
ST6GALNAC2	-4.84983	2.08121e-07	1.97814e-05
RDH10	-4.84392	1.79136e-06	0.000125995
OMG	-4.83966	4.12491e-07	3.47455e-05
IMPG2	-4.83273	1.09503e-05	0.00057477
MLPH	-4.77473	4.24821e-05	0.00178387
TGM2	-4.76806	1.23318e-06	9.08225e-05
MYH11	-4.75962	2.56158e-08	3.2173e-06
TGFA	-4.70609	2.82901e-06	0.00018089
CHI3L1	-4.70458	7.64444e-08	8.27187e-06
LAMA4	-4.70108	9.15804e-06	0.000497398
TMEM56	-4.6453	5.06105e-07	4.11525e-05	+
SLC15A2	-4.62769	0.000126839	0.00461045
ALDH1L1	-4.61738	9.21217e-08	9.74343e-06
SLC13A4	-4.61522	1.81442e-05	0.000883165
PDE1C	-4.58946	3.41062e-08	4.13596e-06	+
NTRK2	-4.58757	6.473e-09	1.01173e-06
DMGDH	-4.56359	3.99182e-05	0.0017016	+
ABI3BP	-4.5593	7.32152e-05	0.00286369
KLK11	-4.55622	0.00028761	0.00921597
SEL1L3	-4.50226	4.41406e-06	0.000263104
ERMN	-4.49243	2.79004e-06	0.000179632
TTR	-4.48897	8.88679e-07	6.97208e-05
CLU	-4.48058	5.15216e-08	5.89232e-06
CFI	-4.45709	1.19534e-07	1.21847e-05
CNDP1	-4.45107	3.85026e-07	3.28253e-05
EHHADH	-4.36395	3.04353e-07	2.74905e-05
TMEM176B	-4.32005	1.296e-05	0.000662938
ATP13A4	-4.26487	1.29538e-05	0.000662938
KIT	-4.25784	2.96788e-07	2.71098e-05
SLC39A12	-4.23914	6.34186e-07	5.09777e-05
C10orf10	-4.19898	2.19375e-06	0.000145563	+
KCNH5	-4.19441	7.41041e-08	8.08079e-06
A2M	-4.19038	1.43265e-05	0.000727548
PHYHIPL	-4.1686	1.72841e-07	1.66531e-05
KCNJ13	-4.16385	2.03167e-06	0.000136093
SLC23A2	-4.15996	7.34703e-08	8.07427e-06	+
TMEM63C	-4.15294	9.67297e-06	0.000523345
GPAM	-4.14083	1.49164e-06	0.000107056
MT1X	-4.11512	8.96334e-06	0.000490612
SERPINE2	-4.08711	8.09855e-07	6.40013e-05
PHLDA1	-4.0759	1.16644e-07	1.20322e-05
PDGFRA	-4.03618	3.10866e-06	0.000195221
CPT1A	-4.01704	2.41079e-07	2.26263e-05	+
TFPI2	-3.98737	1.51733e-07	1.49261e-05
TMEM176A	-3.97958	1.49794e-05	0.000752552
ITGB8	-3.9735	1.48339e-05	0.000747916
MRC2	-3.96422	7.93081e-06	0.000439223
AKAP6	-3.9374	1.23799e-05	0.000637906
CPVL	-3.9073	2.56465e-07	2.37348e-05
DUSP6	-3.89867	2.14441e-05	0.000995559
SEPP1	-3.89659	6.66305e-06	0.000373423
ASB13	-3.89543	4.49651e-07	3.74275e-05	+
ABHD3	-3.89318	3.75895e-05	0.00161211
TMEM229B	-3.86701	2.99336e-05	0.00133675
PRELP	-3.86383	9.48926e-05	0.00355961
ENPP5	-3.85234	8.77092e-06	0.000483845
VILL	-3.82065	6.82893e-07	5.4581e-05
SLC22A8	-3.8012	2.07608e-06	0.000138409	+
ADTRP	-3.79503	1.64463e-06	0.000117437
NR2E1	-3.78195	5.58834e-06	0.000322995		+
AMIGO1	-3.78166	0.000262461	0.0085464
GLDC	-3.78105	4.79506e-06	0.000282227
PADI2	-3.76931	1.75481e-06	0.000124045
ADAD2	-3.75791	6.13365e-05	0.0024652
CHN1	-3.7335	1.31856e-06	9.56095e-05
FRZB	-3.71072	3.21672e-06	0.000201109
SLC16A8	-3.70938	5.73217e-06	0.000326581	+
AIFM3	-3.70431	1.54833e-05	0.000764222
SLC4A10	-3.70002	3.25133e-05	0.00143374
GALNT11	-3.68259	4.40973e-05	0.0018407
F2RL2	-3.68112	4.60431e-05	0.00189938
ASRGL1	-3.66656	3.35359e-06	0.000207819
SMOC2	-3.64758	1.11953e-06	8.33252e-05
BCO1	-3.64753	1.95084e-06	0.000133183
FAM107A	-3.64106	1.05365e-06	7.93747e-05
VAV3	-3.64084	5.68073e-06	0.000326167
FAM196B	-3.63848	0.000189864	0.00645785
NCALD	-3.63001	1.57341e-05	0.000773889
SLC2A12	-3.62468	3.85039e-06	0.000234474
LTBP2	-3.58391	0.000165881	0.0057902
FAXDC2	-3.55487	1.90728e-06	0.000131518
CCDC136	-3.53798	2.23008e-05	0.00102854
INPP5K	-3.53319	7.74363e-06	0.000430552	+
CXCR4	-3.53142	4.41064e-06	0.000263104
HHIPL1	-3.53065	8.91453e-06	0.000489846
SLC6A9	-3.50642	3.19206e-05	0.00141649
SLC27A2	-3.492	0.000133071	0.00479976
TMCC2	-3.48839	5.96924e-06	0.000338586	+
ENPP2	-3.47846	4.44151e-05	0.00184848	+
SYTL3	-3.47625	2.68436e-05	0.00121809	+
BICDL1	-3.42666	3.93818e-06	0.000237761
LEPR	-3.42243	1.31294e-05	0.000669173
SV2B	-3.41622	3.38533e-05	0.00147435
PLA1A	-3.37962	4.24728e-05	0.00178387
SLC16A4	-3.37862	1.76177e-05	0.000860514
RBP1	-3.37609	0.000198205	0.00668242
ATP1B2	-3.36642	5.2667e-06	0.000306143
EPHX1	-3.36492	1.21749e-05	0.000629646
CACNA1D	-3.36419	1.04405e-05	0.000556311
IFITM10	-3.35618	0.00031092	0.00980891	+
SYNM	-3.33973	1.93354e-05	0.000918651	+
PLEKHB1	-3.3361	2.72353e-05	0.00123189
GNG11	-3.33419	1.54705e-05	0.000764222
CRISPLD2	-3.32284	0.000204043	0.00685029
DYNC1I1	-3.31045	5.09241e-05	0.00208848
TM4SF18	-3.31002	0.000137278	0.00492625
NDRG2	-3.30983	2.81565e-05	0.00126948
ZNF385A	-3.2925	2.0113e-05	0.000943101
LSR	-3.2922	1.08341e-05	0.0005708	+
CLIC6	-3.28414	3.77149e-05	0.00161257
SLC46A3	-3.279	3.51217e-05	0.00152018
SPON1	-3.25893	9.00632e-06	0.000491054
HPCAL1	-3.24027	5.55467e-05	0.00227144	+
CALCOCO2	-3.22734	3.36442e-05	0.00147435
CTSD	-3.18464	1.51402e-05	0.000755237	+
CYP4V2	-3.16661	0.000173871	0.00602423
TEX2	-3.14114	5.00188e-05	0.00205735
MFAP3L	-3.13797	0.000224276	0.00745837
TTC7A	-3.13435	1.68586e-05	0.000826305
TTYH2	-3.13013	2.48944e-05	0.00113698	+
SELENBP1	-3.07795	2.30884e-05	0.00106139
ANKH	-3.06945	7.57542e-05	0.00293563	+
PLS1	-3.06436	3.47028e-05	0.00150668
HSPB8	-3.06364	0.000149973	0.00530069
GPRC5B	-3.0498	9.48026e-05	0.00355961	+
ARPC1B	-3.02464	3.08031e-05	0.00137122
ST3GAL5	-3.02192	6.73201e-05	0.00266758
PODXL2	-3.00696	8.6246e-05	0.00331481
RGS9BP	-2.99964	3.67122e-05	0.0015793
HNF4A	-2.98149	0.000105777	0.00394687
C6orf223	-2.97863	0.000114766	0.00424845
AIM1	-2.97048	8.73611e-05	0.00333942
CDH3	-2.96608	0.000310995	0.00980891
ADAMTSL4	-2.95315	4.53127e-05	0.00187695	+
MYRIP	-2.95035	8.20073e-05	0.00316054
APCDD1	-2.94789	9.23368e-05	0.00349167	+
ALDH2	-2.9321	4.09504e-05	0.00174033
UNC119	-2.92931	0.000312005	0.00981873
CHCHD2	-2.89819	5.61954e-05	0.00229131	+
CRY2	-2.89658	0.000160271	0.00562229	+
ROBO2	-2.88123	0.000259274	0.00846221
ALDH4A1	-2.85575	7.05988e-05	0.00277406
FLVCR2	-2.82349	0.000136079	0.00489573	+
NWD1	-2.80154	8.70783e-05	0.00333769
IQGAP2	-2.78663	0.000147148	0.00522709
SOD2	-2.78574	0.000122871	0.00449063	+
ITGAV	-2.78452	0.000272395	0.00882899
IGFBP7	-2.77183	0.000267478	0.00868965
SLC4A5	-2.74868	0.000168566	0.00586934
VASN	-2.63951	0.00018883	0.00644726	+
SEMA4A	-2.62643	0.000244209	0.00806192
SLC6A20	-2.61964	0.000294492	0.00937683
TSC22D4	-2.61125	0.000301557	0.00957563	+
PPP1R12B	-2.60212	0.0002323	0.00768885
SLC39A8	-2.56128	0.000279535	0.00897768
UCHL1	2.14515	0.000278102	0.00895207
IMPDH2	2.19409	0.000153041	0.00539555
MEST	2.23507	0.000148084	0.00524709	+
MICALL1	2.30812	0.00012269	0.00449063
HSPA5	2.32163	5.82591e-05	0.00236176
PTPRB	2.36042	0.0002299	0.00762735
CALD1	2.37521	8.98425e-05	0.00341572
BCL9L	2.39982	0.000145376	0.00517724
IGF2BP3	2.41221	0.000186862	0.0063956		+
FAT1	2.42029	0.000106748	0.00397255
GPC1	2.4294	8.82011e-05	0.0033624		+
SLIT3	2.44145	7.36941e-05	0.00286369
CRB2	2.44404	0.000178712	0.00616164		+
ITIH5	2.44923	0.000207041	0.0069344
FOS	2.52743	1.50957e-05	0.000755237
PFKP	2.53099	1.93957e-05	0.000918651
SCRIB	2.56709	1.8771e-05	0.000901202
C11orf95	2.5793	0.000250293	0.00822634
PDIA4	2.5802	1.02171e-05	0.000546478
STMN1	2.59618	6.31648e-05	0.00251711
UNC13D	2.6089	0.000258668	0.00846204
SLC38A2	2.6503	0.000175671	0.00607167
ATRNL1	2.66646	2.32528e-05	0.00106546
PXDN	2.71465	1.1805e-05	0.000612772
NDRG1	2.71551	6.05448e-05	0.00244035
SOX4	2.72678	2.96589e-06	0.000188784
MARCKSL1	2.72694	4.5366e-05	0.00187695
FNIP2	2.74397	1.83702e-05	0.00088802
IGDCC4	2.75338	6.31203e-05	0.00251711
TTYH3	2.77461	3.38277e-05	0.00147435	+
CDK18	2.80049	1.9819e-05	0.000932422
TPM2	2.83494	1.05404e-05	0.000559518		+
UNC5B	2.87204	0.000182696	0.00626825
FARP1	2.94584	6.18871e-05	0.00248024
VIM	2.95162	7.34298e-05	0.00286369
CELSR1	2.95298	3.08242e-06	0.000194441	+
IER2	2.95401	2.84469e-05	0.00127847		+
PLXND1	2.97114	1.93034e-05	0.000918651
BMP6	2.9775	2.9848e-06	0.000189131
INTS6	2.98424	3.16199e-07	2.80022e-05
LAMA5	2.99666	3.90337e-06	0.000236676		+
MARCKS	3.0128	6.99357e-07	5.55811e-05
ZFHX4	3.03974	3.1651e-07	2.80022e-05
PPL	3.07183	3.05976e-07	2.74905e-05
CCND2	3.09452	6.61612e-05	0.00262907
KIAA1549	3.1229	0.000306636	0.00971498
ANKRD50	3.13048	6.31948e-07	5.09777e-05
MTHFD2	3.13603	9.82179e-06	0.00052936
AGRN	3.16408	7.35811e-05	0.00286369
IGSF3	3.1949	1.85127e-05	0.000891844
ABL2	3.20302	8.11836e-08	8.71763e-06
PRSS33	3.22018	2.49127e-06	0.000162999	+
BMF	3.2538	1.39665e-06	0.000100752
LSAMP	3.2616	9.06051e-05	0.00343542
FZD2	3.27582	4.34793e-05	0.00182031		+
COL11A1	3.3001	2.18586e-08	2.9008e-06
ADRA2C	3.32252	3.2924e-07	2.89463e-05
MANF	3.34134	3.62887e-06	0.000221945
CTTNBP2	3.34447	1.0809e-05	0.0005708
SERPINB9	3.35053	2.60422e-06	0.000168818
CYR61	3.49704	1.17183e-07	1.20322e-05		+
RIMS1	3.5133	3.48486e-06	0.000214068
LAMA2	3.54652	4.09837e-09	6.70369e-07	+
PRKG1	3.57813	4.22683e-05	0.00178387
COL5A1	3.57955	4.52582e-07	3.74498e-05
FLNC	3.62685	7.19512e-10	1.33176e-07		+
EGR1	3.70019	1.5304e-05	0.000760712
FABP3	3.72262	7.05272e-05	0.00277406		+
TRIB3	3.76159	3.28024e-05	0.00144197
PLK2	3.76453	8.36859e-08	8.91825e-06
TSPAN11	3.78486	0.000275701	0.00891414
MAML3	3.785	0.000115195	0.00425315	+
TRIM5	3.78706	3.43002e-06	0.000211623
FAM171A2	3.83447	1.87284e-06	0.00012978
PPFIA4	3.86317	0.000290749	0.00929538
COL4A2	3.90911	1.09139e-08	1.47621e-06
NANOS1	3.92839	1.35304e-09	2.32112e-07
SLC38A1	3.95224	4.63522e-08	5.34456e-06
PCDH17	3.96382	8.30963e-09	1.18072e-06
CRISPLD1	3.96468	7.92077e-09	1.16064e-06
COL4A1	3.96519	7.34467e-09	1.08755e-06
FRAS1	4.01758	9.93635e-07	7.59645e-05
TTC9	4.0684	1.90578e-05	0.000911857
GALNT13	4.09272	2.22098e-05	0.00102772
CENPF	4.09393	6.02241e-06	0.00034023
WNT5A	4.11655	1.45339e-05	0.000735427
OC90	4.18566	0.000163514	0.00572176
GRID2	4.20565	0.000179761	0.00618263
MEX3A	4.23539	0.00015534	0.00546292
ELN	4.31588	1.28958e-12	3.8597e-10
TANC2	4.34381	6.77049e-09	1.0466e-06
SEMA3A	4.40679	1.96895e-05	0.000929436
SGIP1	4.506	3.81075e-07	3.26864e-05
EHD2	4.53945	1.24169e-06	9.09736e-05
HK2	4.54754	1.37887e-09	2.33694e-07
SERPINE3	4.61701	3.99873e-14	1.65442e-11
KLF5	4.66216	3.62042e-07	3.16325e-05
UPK3B	4.68574	9.13036e-09	1.25918e-06
LRP1B	4.70955	5.64494e-08	6.30217e-06
DAAM2	4.75898	3.26361e-13	1.08991e-10
CARNS1	4.95075	2.91749e-10	6.12542e-08
EPHA3	4.9702	9.37808e-05	0.00353677
KRT19	5.00968	1.82976e-06	0.000127422
ADGRL3	5.01151	1.46614e-07	1.45241e-05
ARHGAP28	5.0501	2.2309e-08	2.93291e-06
BNC1	5.06392	6.17375e-06	0.000347385
EPPK1	5.15938	8.15128e-09	1.18072e-06
SEMA3D	5.24531	4.30906e-08	5.0513e-06
FAM84A	5.28731	5.59531e-10	1.10858e-07
FBN2	5.4162	7.29178e-15	3.53702e-12		+
TOP2A	5.46987	1.12709e-06	8.3446e-05
SH3TC2	5.54642	3.49938e-13	1.11877e-10
AQP1	5.55771	7.46264e-14	2.91603e-11
IGF2BP2	5.61796	0.000172944	0.00600692
TUBB3	5.76882	5.59499e-10	1.10858e-07
STC1	5.78301	6.94375e-19	1.22097e-15
KIF26B	5.84085	4.2644e-12	1.1536e-09	+
CA9	5.91524	2.79657e-06	0.000179632
SPON2	5.94747	5.77455e-16	3.6923e-13	+	+
MKI67	5.97284	3.7591e-08	4.44364e-06
TSHZ2	6.24854	2.9104e-13	1.02351e-10
TRPC4	6.25793	5.07089e-06	0.000295984
GRIK4	6.28732	9.62958e-05	0.00360264
PRLR	6.37087	5.12417e-12	1.33485e-09
CYP2W1	6.44149	0.000124127	0.00452357
SOX11	6.59221	2.00891e-07	1.9224e-05
TNFRSF10D	6.69689	3.66562e-05	0.0015793
FOSB	6.85669	1.11841e-05	0.000583071	+
KRT7	6.9227	2.49542e-08	3.16243e-06
ACTA2	6.96156	4.41565e-07	3.69732e-05
CACNA1H	7.12545	1.97877e-06	0.000133183	+
FAM83B	7.50606	8.92141e-07	6.97208e-05
HIST1H1B	7.75562	4.44195e-08	5.16404e-06	+
KCND2	7.90929	4.73012e-12	1.25544e-09
DSC3	8.08238	2.47206e-08	3.16131e-06
ZNF804A	8.24526	6.811e-06	0.0003802
CPA4	8.64711	0.000257296	0.0084368
ASPM	8.7673	2.06576e-25	1.45295e-21
CACNG4	9.14002	0.000190755	0.00646589
LRRC7	9.28637	1.42157e-11	3.5083e-09
DNAH11	9.42693	2.94264e-05	0.00131828
HSPB3	9.82815	0.00029463	0.00937683
STC2	10.5189	2.04571e-34	2.8777e-30
IGF2BP1	11.3439	5.8348e-13	1.78431e-10		+
